# Supplementary material for: Sex chromosome-to-autosome transposition events counter Y-chromosome gene loss in mammals
Source: Genome Biol. 2015 May 28;16(1):104. doi: 10.1186/s13059-015-0667-4 (PMC4446799; doi:10.1186/s13059-015-0667-4)
Supplement: Additional file 1: Table S1. — Chromosomal locations, open reading frame positions, and GenBank accession numbers for EIF1A, EIF2S3, RPS4, and UBA1 gene family members. [file 13059_2015_667_MOESM1_ESM.xlsx]

## Sheet: EIF1A
Table S1A: Chromosomal locations, open reading frame positions, and GenBank accession numbers for EIF1A gene family members.
	Chromosome	CD start	CD end	ORF length	GenBank accession #
Human	X	209	640	431	NM_001412.3
Human	Y	162	593	431	NM_004681.3
Rhesus	X	191	622	431	NM_001261777.1
Rhesus	Y	17	448	431	NM_001145052.1
Mouse	X	206	637	431	NM_025437.4
Mouse	18	354	785	431	NM_010120.5
Rat	X	214	645	431	NM_001106963.1
Rat	18	417	848	431	NM_001008773.2
Bull	X	165	596	431	NM_001025329.2
Bull	Y	19	447	428	NM_001145757.1
Bull	3	611	994	383	XM_005197894.1
Opossum	5	4	435	431	XM_001364966.2

## Sheet: EIF2S3
Table S1B: Chromosomal locations, open reading frame positions, and GenBank accession numbers for EIF2S3 gene family members.
	Chromosome	CD start	CD end	ORF length	GenBank accession #			Source
Human	X	22	1437	1415	NM_001415.3
Human	12	121	1536	1415	NG_003215.3
Chimpanzee	X	17	1081	1064	XM_009434132.1
Chimpanzee	12	5	1420	1415	XM_003952114.2
Gorilla	X	320	1729	1409	XM_004063930.1
Gorilla	12	62	1477	1415	XM_004052712.1
Orangutan	X	359	1774	1415	NM_001132403.1
Orangutan	12	56	1471	1415	XR_656219.1
Rhesus	X	321	1736	1415	XM_001089902.2
Rhesus	7	1	414	413	NW_001121571.1: 7088-8467			Mmul_051212 chr7
Baboon	X	316	1731	1415	XM_003917510.2			genomic scaffold
Baboon	7	12	1145	1133	XR_161314.2
Marmoset	X	318	1733	1415	XM_002762729.3
Marmoset	4	26	1441	1415	KP195025
Squirrel Monkey	X	328	1743	1415	XM_003924088.1
Squirrel Monkey	?	14	1429	1415	NW_003943653.1: 11680160-11681830			SaiBol1.0 genomic
Mouse	X	19	1434	1415	NM_012010.3			scaffold
Mouse	Y	6	1421	1415	NM_012011.1
Rat	X	24	1439	1415	NM_001100542.1
Rat	Y	6	1421	1415	NM_001167666.1
Bull	X	14	1429	1415	NM_001046117.2
Bull	Y	40	1458	1418	XM_003584369.2
Bull	8	212	1399	1187	NC_007306.5: 103144307-103145778			Btau_4.6.1 chr8 assembly
Opossum	4	174	1589	1415	XM_001362496.3

## Sheet: RPS4
Table S1C: Chromosomal locations, open reading frame positions, and GenBank accession numbers for RPS4 gene family members.
	Chromosome	CD start	CD end	ORF length	GenBank accession #		Source
Human	X	97	885	788	NM_001007.4
Human	Y	44	832	788	NM_001008.3
Rhesus	X	74	862	788	NM_001265622.1
Rhesus	Y	39	827	788	NM_001265745.1
Marmoset	X	156	890	734	XM_008989476.1
Marmoset	Y	139	927	788	AC234086.2: 15307-43186		Y chromosome BAC
Mouse	X	7	795	788	NM_009094.1
Mouse	6	55	840	785	NR_003634.2
Rat	X	1	789	788	NM_001007600.1
Rat	4	55	840	785	NM_001109612.1
Bull	X	24	812	788	NM_001035445.2
Bull	23	209	997	788	XM_005223309.1
Wallaby	X	1	828	827	GL044074.1: 117047-120038		Macropus eugenii genomic scaffold
Wallaby (1)	?	1	789	788	GL077796.1: 106256-107047		Macropus eugenii genomic scaffold
Wallaby (2)	?	1	789	788	GL152869.1: 72655-73446		Macropus eugenii genomic scaffold
Opossum	X	1	789	788	NM_001032987.1
Opossum (1)	4	1	789	788	NM_001032988.1
Opossum (2)	4	125	913	788	XM_001365305.3
Chicken	4	5	793	788	NM_205108.1

## Sheet: UBA1
Table S1D: Chromosomal locations, open reading frame positions, and GenBank accession numbers for UBA1 gene family members.
	Chromosome	CD start	CD end	ORF length	GenBank accession #
Human	X	224	3397	3173	NM_003334.3
Marmoset	X	243	3413	3170	XM_008989199.1
Marmoset	16	32	3205	3173	XM_002758903.2
Squirrel Monkey	X	255	3428	3173	XM_003939493.1
Squirrel Monkey	Y	214	2772	2558	DQ980026.1
Mouse	X	231	3404	3173	NM_001136085.2
Mouse	Y	103	3276	3173	NM_011667.2
Rat	X	176	3349	3173	NM_001014080.1
Rat	Y	197	3367	3170	XM_008773685.1
Bull	X	29	3202	3173	NM_001102477.1
Opossum	X	355	3354	2999	XM_007507651.1
Opossum	Y	52	2949	2897	GQ253467.1
