# Supplementary material for: Sex chromosome-to-autosome transposition events counter Y-chromosome gene loss in mammals
Source: Genome Biol. 2015 May 28;16(1):104. doi: 10.1186/s13059-015-0667-4 (PMC4446799; doi:10.1186/s13059-015-0667-4)
Supplement: Additional file 2: Table S2. — (A) List of RNA-seq datasets used in gene expression analyses with GenBank accession numbers and sexes of tissues indicated. (B) Tabular results of RNAseq analyses for all species, tissues, and X, Y, and autosomal gene family members. [file 13059_2015_667_MOESM2_ESM.xlsx]

## Sheet: RNAseq datasets
Table S2A: List of RNA-seq datasets used in gene expression analyses with GenBank accession numbers and sexes of tissues indicated.
Species	Tissue	Sex	GenBank run accession #
Human	adipose	?	ERR315378
	adipose	F	ERR315343
	adipose	F	ERR315332
	adipose	F	ERR315431
	adipose	F	ERR315342
	adrenal	F	ERR315392
	adrenal	F	ERR315452
	adrenal	F	ERR315450
	adrenal	F	ERR315335
	adrenal	F	ERR315385
	adrenal	F	ERR315417
	appendix	F	ERR315454
	appendix	F	ERR315481
	appendix	F	ERR315366
	appendix	F	ERR315345
	appendix	M	ERR315437
	appendix	M	ERR315465
	bladder	M	ERR315453
	bladder	M	ERR315334
	bladder	M	ERR315370
	bladder	M	ERR315421
	bladder	M	ERR315447
	bladder	M	ERR315355
	bonemarrow	F	ERR315425
	bonemarrow	F	ERR315404
	bonemarrow	F	ERR315469
	bonemarrow	F	ERR315406
	bonemarrow	M	ERR315333
	bonemarrow	M	ERR315486
	bonemarrow	M	ERR315395
	bonemarrow	M	ERR315396
	brain	F	ERR315477
	brain	M	ERR315432
	brain	M	ERR315455
	colon	F	ERR315484
	colon	F	ERR315357
	colon	F	ERR315403
	colon	M	ERR315348
	colon	M	ERR315462
	colon	M	ERR315400
	duodenum	F	ERR315461
	duodenum	F	ERR315445
	duodenum	M	ERR315442
	duodenum	M	ERR315457
	endometrium	F	ERR315438
	endometrium	F	ERR315361
	endometrium	F	ERR315490
	endometrium	F	ERR315368
	endometrium	F	ERR315495
	endometrium	F	ERR315433
	endometrium	F	ERR315386
	esophagus	F	ERR315489
	esophagus	F	ERR315434
	esophagus	M	ERR315362
	esophagus	M	ERR315398
	esophagus	M	ERR315411
	esophagus	M	ERR315472
	gallbladder	F	ERR315360
	gallbladder	F	ERR315427
	gallbladder	M	ERR315474
	gallbladder	M	ERR315349
	gallbladder	M	ERR315347
	gallbladder	M	ERR315470
	gallbladder	M	ERR315480
	heart	F	ERR315328
	heart	F	ERR315435
	heart	F	ERR315384
	heart	F	ERR315413
	heart	F	ERR315389
	heart	F	ERR315331
	heart	F	ERR315367
	heart	M	ERR315430
	heart	M	ERR315356
	kidney	F	ERR315468
	kidney	F	ERR315443
	kidney	F	ERR315494
	kidney	M	ERR315383
	liver	F	ERR315451
	liver	F	ERR315463
	liver	M	ERR315414
	liver	M	ERR315394
	liver	M	ERR315327
	lung	F	ERR315424
	lung	F	ERR315346
	lung	F	ERR315487
	lung	F	ERR315439
	lung	F	ERR315353
	lung	F	ERR315326
	lung	F	ERR315444
	lung	M	ERR315341
	lymphnode	F	ERR315390
	lymphnode	F	ERR315493
	lymphnode	F	ERR315475
	lymphnode	F	ERR315387
	lymphnode	F	ERR315393
	lymphnode	F	ERR315471
	lymphnode	F	ERR315426
	lymphnode	F	ERR315440
	lymphnode	F	ERR315441
	lymphnode	F	ERR315329
	lymphnode	F	ERR315488
	lymphnode	M	ERR315373
	lymphnode	M	ERR315371
	ovary	F	ERR315482
	ovary	F	ERR315458
	ovary	F	ERR315402
	ovary	F	ERR315380
	pancreas	F	ERR315479
	pancreas	F	ERR315466
	pancreas	M	ERR315429
	pancreas	M	ERR315436
	placenta	F	ERR315377
	placenta	F	ERR315375
	placenta	F	ERR315374
	placenta	M	ERR315478
	placenta	M	ERR315399
	placenta	M	ERR315336
	placenta	M	ERR315476
	prostate	M	ERR315359
	prostate	M	ERR315365
	prostate	M	ERR315410
	prostate	M	ERR315407
	prostate	M	ERR315340
	prostate	M	ERR315354
	prostate	M	ERR315330
	salivarygland	F	ERR315325
	salivarygland	F	ERR315449
	salivarygland	F	ERR315418
	salivarygland	F	ERR315382
	salivarygland	M	ERR315459
	salivarygland	M	ERR315420
	skin	F	ERR315464
	skin	F	ERR315401
	skin	F	ERR315460
	skin	F	ERR315372
	skin	M	ERR315339
	skin	M	ERR315376
	smallintestine	M	ERR315408
	smallintestine	M	ERR315388
	smallintestine	M	ERR315419
	smallintestine	M	ERR315381
	smallintestine	M	ERR315364
	smallintestine	M	ERR315344
	smallintestine	M	ERR315409
	smallintestine	M	ERR315423
	spleen	F	ERR315448
	spleen	F	ERR315338
	spleen	M	ERR315405
	spleen	M	ERR315416
	spleen	M	ERR315473
	stomach	F	ERR315467
	stomach	M	ERR315379
	stomach	M	ERR315485
	stomach	M	ERR315369
	testis	M	ERR315456
	testis	M	ERR315415
	testis	M	ERR315352
	testis	M	ERR315351
	testis	M	ERR315446
	testis	M	ERR315350
	testis	M	ERR315492
	testis	M	ERR315391
	thyroid	F	ERR315358
	thyroid	F	ERR315412
	thyroid	F	ERR315428
	thyroid	F	ERR315422
	thyroid	F	ERR315491
	thyroid	F	ERR315363
	thyroid	F	ERR315397
	thyroid	F	ERR315483
	thyroid	F	ERR315337
Chimpanzee	brain	F	SRR306811
	brain	M	SRR306816
	brain	M	SRR306815
	brain	M	SRR306814
	brain	M	SRR306813
	brain	M	SRR306812
	cerebellum	F	SRR306817
	cerebellum	M	SRR306818
	heart	F	SRR306819
	heart	M	SRR306820
	kidney	F	SRR306821
	kidney	M	SRR306822
	liver	F	SRR306823
	liver	M	SRR306824
	testis	M	SRR306825
Gorilla	brain	F	SRR649365
	brain	F	SRR306801
	brain	F	SRR306800
	cerebellum	F	SRR306802
	cerebellum	M	SRR306803
	heart	F	SRR306804
	heart	M	SRR306805
	kidney	F	SRR306806
	kidney	M	SRR306807
	liver	F	SRR306808
	liver	M	SRR306809
	testis	M	SRR649366
	testis	M	SRR649367
	testis	M	SRR306810
Rhesus	brain	F	SRR1004322
	brain	F	SRR306777
	brain	M	SRR649368
	brain	M	SRR306779
	brain	M	SRR306778
	cerebellum	F	SRR306780
	cerebellum	M	SRR306781
	colon	M	SRR594447
	heart	F	SRR306782
	heart	M	SRR306783
	kidney	F	SRR306784
	kidney	M	SRR306785
	liver	F	SRR306786
	liver	M	SRR306787
	liver	M	SRR306788
	lung	M	SRR594451
	muscle	M	SRR594452
	ovary	F	SRR1602574
	spleen	M	SRR594453
	testis	M	SRR1602573
	testis	M	SRR649369
	testis	M	SRR299128
Marmoset	brain	F	SRR975174
	brain	M	SRR975175
	cerebellum	F	SRR975176
	cerebellum	M	SRR975177
	heart	F	SRR975178
	heart	M	SRR975179
	kidney	F	SRR975180
	kidney	M	SRR975181
	liver	F	SRR975182
	liver	M	SRR975183
	ovary	F	SRR975184
	testis	M	SRR975187
	testis	M	SRR975186
	testis	M	SRR975185
Squirrel monkey	brain	F	SRR500941
	heart	F	SRR500940
	kidney	F	SRR500947
	liver	F	SRR500946
	lung	F	SRR500942
	muscle	F	SRR500943
	ovary	F	SRR500936
	skin	F	SRR500934
Mouse	brain	F	SRR306757
	brain	F	SRR972723
	brain	F	ERR703601
	brain	M	SRR594402
	cerebellum	F	SRR306763
	colon	M	SRR594403
	heart	F	SRR306766
	kidney	F	SRR306769
	kidney	M	SRR594404
	liver	F	SRR306772
	liver	M	SRR594405
	lung	?	SRR1818193
	lung	M	SRR594406
	muscle	M	SRR594407
	ovary	F	SRR453077
	ovary	F	SRR453078
	ovary	F	SRR453079
	ovary	F	SRR453080
	ovary	F	SRR1573738
	spleen	?	SRR1818196
	spleen	M	SRR594408
	testis	M	SRR594409
Rat	brain	F	SRR1169990
	brain	F	SRR1169991
	brain	F	SRR1169988
	brain	F	SRR1169989
	brain	M	SRR594419
	colon	M	SRR594420
	heart	F	SRR1170056
	heart	F	SRR1170057
	heart	F	SRR1170054
	heart	F	SRR1170055
	heart	M	SRR594421
	kidney	F	SRR1170121
	kidney	F	SRR1170122
	kidney	F	SRR1170119
	kidney	F	SRR1170120
	kidney	M	SRR594422
	liver	F	SRR1170253
	liver	F	SRR1170254
	liver	F	SRR1170251
	liver	F	SRR1170252
	liver	F	SRR1170249
	liver	F	SRR1170250
	liver	M	SRR594423
	lung	F	SRR1170187
	lung	F	SRR1170188
	lung	F	SRR1170185
	lung	F	SRR1170186
	lung	M	SRR594424
	muscle	F	SRR1170321
	muscle	F	SRR1170322
	muscle	F	SRR1170319
	muscle	F	SRR1170320
	muscle	F	SRR1170317
	muscle	F	SRR1170318
	muscle	M	SRR594425
	ovary	F	ERR574569
	ovary	F	SRR1041776
	spleen	F	SRR1170385
	spleen	F	SRR1170386
	spleen	F	SRR1170387
	spleen	M	SRR594426
	testis	M	SRR594427
Cattle	adipose	F	SRR1639217
	adipose	M	ERR514719
	adrenal	F	SRR1638904
	bonemarrow	F	SRR1640064
	brain	F	SRR1639777
	brain	F	SRR1639244
	brain	M	SRR594473
	colon	F	SRR1639781
	colon	F	SRR1639754
	colon	M	SRR594474
	duodenum	F	SRR1640091
	duodenum	M	ERR514722
	follicle	F	SRR1640112
	follicle	F	SRR1640065
	heart	M	SRR594475
	hypothalamus	M	ERR514721
	kidney	F	SRR1638788
	kidney	M	ERR514720
	kidney	M	SRR594476
	liver	F	SRR1638906
	liver	M	ERR514717
	liver	M	SRR594477
	lung	F	SRR1639245
	lung	M	ERR514723
	lung	M	SRR594478
	lymphnode	F	SRR1640186
	mammary_gland	F	SRR1640194
	muscle	M	ERR514718
	muscle	M	ERR227908
	muscle	M	ERR227907
	muscle	M	SRR594479
	ovary	F	SRR1178437
	ovary	F	SRR1178435
	ovary	F	SRR1178434
	prostate	M	SRR1640165
	spleen	F	SRR1640038
	spleen	M	SRR594480
	testis	M	SRR1640128
	testis	M	SRR1000689
	testis	M	SRR594481
	thyroid	F	SRR1640068
Wallaby	adipose	?	DRR013624
	adipose	?	DRR013631
	adipose	?	DRR013625
	adipose	?	DRR013626
	adipose	?	DRR013630
	adipose	?	DRR013628
	adipose	?	DRR013627
	adipose	?	DRR013629
	follicle	F	DRR013460
	follicle	F	DRR013459
	follicle	F	DRR013463
	follicle	F	DRR013461
	follicle	F	DRR013462
	follicle	F	DRR013456
	follicle	F	DRR013458
	follicle	F	DRR013457
	heart	?	DRR013577
	heart	?	DRR013581
	heart	?	DRR013578
	heart	?	DRR013583
	heart	?	DRR013579
	heart	?	DRR013580
	heart	?	DRR013576
	heart	?	DRR013582
	liver	?	DRR013567
	liver	?	DRR013565
	liver	?	DRR013561
	liver	?	DRR013562
	liver	?	DRR013563
	liver	?	DRR013560
	liver	?	DRR013566
	liver	?	DRR013564
	liver	M	SRR1041778
	lung	?	DRR013422
	lung	?	DRR013419
	lung	?	DRR013416
	lung	?	DRR013418
	lung	?	DRR013420
	lung	?	DRR013417
	lung	?	DRR013421
	lung	?	DRR013423
	ovary	F	DRR013617
	ovary	F	DRR013616
	ovary	F	DRR013621
	ovary	F	DRR013620
	ovary	F	DRR013619
	ovary	F	DRR013618
	ovary	F	DRR013622
	ovary	F	DRR013623
	phallus	M	DRR013701
	phallus	M	DRR013703
	phallus	M	DRR013697
	phallus	M	DRR013696
	phallus	M	DRR013702
	phallus	M	DRR013700
	phallus	M	DRR013698
	phallus	M	DRR013699
	spleen	?	DRR013590
	spleen	?	DRR013587
	spleen	?	DRR013584
	spleen	?	DRR013589
	spleen	?	DRR013591
	spleen	?	DRR013588
	spleen	?	DRR013585
	spleen	?	DRR013586
	testis	M	DRR013676
	testis	M	DRR013674
	testis	M	DRR013677
	testis	M	DRR013679
	testis	M	DRR013672
	testis	M	DRR013678
	testis	M	DRR013673
	testis	M	DRR013675
Opossum	brain	F	SRR306742
	brain	F	SRR306743
	brain	M	SRR649376
	brain	M	SRR306744
	cerebellum	F	SRR306745
	cerebellum	M	SRR306746
	heart	F	SRR306747
	heart	F	SRR306748
	heart	M	SRR306749
	heart	M	SRR306750
	kidney	F	SRR306751
	kidney	M	SRR500900
	kidney	M	SRR500918
	kidney	M	SRR306752
	liver	F	SRR449436
	liver	F	SRR306753
	liver	M	SRR449435
	liver	M	SRR306754
	lung	M	SRR500897
	lung	M	SRR500899
	muscle	M	SRR500912
	muscle	M	SRR500916
	ovary	F	SRR943346
	ovary	F	SRR873400
	testis	M	SRR649379
	testis	M	SRR649380
	testis	M	SRR306756
	testis	M	SRR915916
	testis	M	SRR500905

## Sheet: FPKM values
Table S2B: Tabular results of RNAseq analyses for all species, tissues, and X, Y, and autosomal gene family members.
Species	Tissue	Sex	Gene	Gene length (bp)	# hits*	# reads in dataset	FPKM*
bull	adrenal	F	EIF1A-A	1091	3	28493769	0.0965
bull	bonemarrow	F	EIF1A-A	1091	1	72259022	0.0126
bull	brain	F	EIF1A-A	1091	20	70880150	0.2586
bull	kidney	F	EIF1A-A	1091	5	47558119	0.0963
bull	liver	F	EIF1A-A	1091	3	8966743	0.3066
bull	lung	F	EIF1A-A	1091	1	7858338	0.1166
bull	ovary	F	EIF1A-A	1091	99	75147298	1.2075
bull	adipose	M	EIF1A-A	1091	156	42187417	3.3893
bull	brain	M	EIF1A-A	1091	82	104353205	0.7202
bull	colon	M	EIF1A-A	1091	18	119761742	0.1377
bull	duodenum	M	EIF1A-A	1091	51	50442955	0.9267
bull	heart	M	EIF1A-A	1091	8	117554231	0.0623
bull	hypothalamus	M	EIF1A-A	1091	159	30231773	4.8206
bull	kidney	M	EIF1A-A	1091	119	140959333	0.7737
bull	liver	M	EIF1A-A	1091	152	143491535	0.9709
bull	lung	M	EIF1A-A	1091	107	125919034	0.7788
bull	muscle	M	EIF1A-A	1091	34	224487093	0.1388
bull	spleen	M	EIF1A-A	1091	88	116884523	0.69
bull	testis	M	EIF1A-A	1091	147	248994228	0.5411
mouse	brain	F	Eif1a-A	2879	1684	67671232	8.6436
mouse	cerebellum	F	Eif1a-A	2879	410	41340785	3.4447
mouse	heart	F	Eif1a-A	2879	206	44668984	1.6018
mouse	kidney	F	Eif1a-A	2879	480	45613332	3.6551
mouse	liver	F	Eif1a-A	2879	806	48306727	5.7954
mouse	ovary	F	Eif1a-A	2879	1124	44395310	8.794
mouse	brain	M	Eif1a-A	2879	2437	118824353	7.1237
mouse	colon	M	Eif1a-A	2879	1641	87447334	6.518
mouse	kidney	M	Eif1a-A	2879	2492	118885190	7.2807
mouse	liver	M	Eif1a-A	2879	2478	134045721	6.421
mouse	lung	M	Eif1a-A	2879	1785	83904381	7.3894
mouse	muscle	M	Eif1a-A	2879	674	117171737	1.9979
mouse	spleen	M	Eif1a-A	2879	2372	120180956	6.8554
mouse	testis	M	Eif1a-A	2879	2724	116525147	8.1198
rat	brain	F	Eif1a-A	1830	1197	132280264	4.9447
rat	heart	F	Eif1a-A	1830	794	86233093	5.0314
rat	kidney	F	Eif1a-A	1830	1693	99826225	9.2674
rat	liver	F	Eif1a-A	1830	1334	67364804	10.8211
rat	lung	F	Eif1a-A	1830	1534	83912480	9.9895
rat	muscle	F	Eif1a-A	1830	420	87153601	2.6333
rat	ovary	F	Eif1a-A	1830	975	44948255	11.8533
rat	spleen	F	Eif1a-A	1830	1048	54073009	10.5908
rat	brain	M	Eif1a-A	1830	1170	119038900	5.3708
rat	colon	M	Eif1a-A	1830	2812	112971298	13.6017
rat	heart	M	Eif1a-A	1830	215	35802852	3.2814
rat	kidney	M	Eif1a-A	1830	2061	114089612	9.8714
rat	liver	M	Eif1a-A	1830	520	26181362	10.8532
rat	lung	M	Eif1a-A	1830	2640	117269672	12.3017
rat	muscle	M	Eif1a-A	1830	306	37154959	4.5004
rat	spleen	M	Eif1a-A	1830	2880	108073128	14.562
rat	testis	M	Eif1a-A	1830	1315	115244483	6.2352
bull	adipose	F	EIF1AX	696	1898	29537722	92.323
bull	adrenal	F	EIF1AX	696	1323	28493769	66.7114
bull	bonemarrow	F	EIF1AX	696	2857	72259022	56.8079
bull	brain	F	EIF1AX	696	1776	70880150	36.0005
bull	colon	F	EIF1AX	696	1515	47041512	46.2724
bull	duodenum	F	EIF1AX	696	1569	32978455	68.357
bull	follicle	F	EIF1AX	696	806	22006039	52.624
bull	kidney	F	EIF1AX	696	2607	47558119	78.7602
bull	liver	F	EIF1AX	696	193	8966743	30.9252
bull	lung	F	EIF1AX	696	266	7858338	48.6341
bull	lymphnode	F	EIF1AX	696	1500	44969247	47.9254
bull	mammary_gland	F	EIF1AX	696	208	7220256	41.3905
bull	ovary	F	EIF1AX	696	5342	75147298	102.136
bull	spleen	F	EIF1AX	696	1116	36724222	43.6618
bull	thyroid	F	EIF1AX	696	674	22544452	42.9547
bull	adipose	M	EIF1AX	696	2709	42187417	92.2607
bull	brain	M	EIF1AX	696	2051	104353205	28.239
bull	colon	M	EIF1AX	696	3415	119761742	40.9697
bull	duodenum	M	EIF1AX	696	1623	50442955	46.2283
bull	heart	M	EIF1AX	696	4423	117554231	54.0591
bull	hypothalamus	M	EIF1AX	696	931	30231773	44.2462
bull	kidney	M	EIF1AX	696	5054	140959333	51.5148
bull	liver	M	EIF1AX	696	2544	143491535	25.473
bull	lung	M	EIF1AX	696	3841	125919034	43.8271
bull	muscle	M	EIF1AX	696	4772	224487093	30.5421
bull	prostate	M	EIF1AX	696	453	16836216	38.6584
bull	spleen	M	EIF1AX	696	4828	116884523	59.3473
bull	testis	M	EIF1AX	696	19158	248994228	110.548
chimp	brain	F	EIF1AX	618	208	20083064	16.7588
chimp	cerebellum	F	EIF1AX	618	401	32043112	20.2498
chimp	heart	F	EIF1AX	618	305	31468011	15.6834
chimp	kidney	F	EIF1AX	618	225	25454775	14.3029
chimp	liver	F	EIF1AX	618	424	29737439	23.0713
chimp	brain	M	EIF1AX	618	185	97302500	3.0765
chimp	cerebellum	M	EIF1AX	618	294	19384434	24.5417
chimp	heart	M	EIF1AX	618	348	43064259	13.0759
chimp	kidney	M	EIF1AX	618	298	34169060	14.1122
chimp	liver	M	EIF1AX	618	112	17876248	10.138
chimp	testis	M	EIF1AX	618	685	26745671	41.4427
gorilla	brain	F	EIF1AX	837	1004	99862632	12.0117
gorilla	cerebellum	F	EIF1AX	837	312	28305051	13.1693
gorilla	heart	F	EIF1AX	837	79	28286878	3.3366
gorilla	kidney	F	EIF1AX	837	219	19804877	13.2113
gorilla	liver	F	EIF1AX	837	360	32830718	13.1007
gorilla	cerebellum	M	EIF1AX	837	72	20661901	4.1632
gorilla	heart	M	EIF1AX	837	28	30588563	1.0936
gorilla	kidney	M	EIF1AX	837	274	29684063	11.0281
gorilla	liver	M	EIF1AX	837	196	34982548	6.6938
gorilla	testis	M	EIF1AX	837	1294	110076577	14.0447
human	adipose	?	EIF1AX	1274	262	9810836	20.9616
human	adipose	F	EIF1AX	1274	1302	55176812	18.5218
human	adrenal	F	EIF1AX	1274	793	60406908	10.3042
human	appendix	F	EIF1AX	1274	664	36993670	14.0887
human	bonemarrow	F	EIF1AX	1274	924	64333375	11.2736
human	brain	F	EIF1AX	1274	500	28466648	13.7868
human	colon	F	EIF1AX	1274	2943	81902160	28.2049
human	duodenum	F	EIF1AX	1274	246	18465663	10.4568
human	endometrium	F	EIF1AX	1274	978	60359088	12.7182
human	esophagus	F	EIF1AX	1274	139	26838014	4.0653
human	gallbladder	F	EIF1AX	1274	154	26533022	4.5557
human	heart	F	EIF1AX	1274	609	92665771	5.1585
human	kidney	F	EIF1AX	1274	1539	53188179	22.7119
human	liver	F	EIF1AX	1274	680	30478994	17.5121
human	lung	F	EIF1AX	1274	1111	82811703	10.5305
human	lymphnode	F	EIF1AX	1274	994	115770562	6.7393
human	ovary	F	EIF1AX	1274	1692	62346927	21.3017
human	pancreas	F	EIF1AX	1274	160	29031085	4.326
human	placenta	F	EIF1AX	1274	941	61951772	11.9224
human	salivarygland	F	EIF1AX	1274	547	48617505	8.8313
human	skin	F	EIF1AX	1274	303	61312525	3.879
human	spleen	F	EIF1AX	1274	769	53692806	11.2419
human	stomach	F	EIF1AX	1274	420	20097530	16.4035
human	thyroid	F	EIF1AX	1274	1060	130273124	6.3867
human	appendix	M	EIF1AX	1274	236	18309446	10.1173
human	bladder	M	EIF1AX	1274	250	54142377	3.6243
human	bonemarrow	M	EIF1AX	1274	843	66949084	9.8835
human	brain	M	EIF1AX	1274	802	41909019	15.0209
human	colon	M	EIF1AX	1274	1180	58393887	15.8615
human	duodenum	M	EIF1AX	1274	209	17980571	9.1237
human	esophagus	M	EIF1AX	1274	203	66482323	2.3967
human	gallbladder	M	EIF1AX	1274	148	60088956	1.9332
human	heart	M	EIF1AX	1274	298	35113905	6.6614
human	kidney	M	EIF1AX	1274	298	18261280	12.809
human	liver	M	EIF1AX	1274	445	35036223	9.9694
human	lung	M	EIF1AX	1274	353	29340443	9.4436
human	lymphnode	M	EIF1AX	1274	280	22572450	9.7366
human	pancreas	M	EIF1AX	1274	94	24483870	3.0135
human	placenta	M	EIF1AX	1274	867	62046128	10.9681
human	prostate	M	EIF1AX	1274	972	77956213	9.7869
human	salivarygland	M	EIF1AX	1274	264	28839686	7.1852
human	skin	M	EIF1AX	1274	183	27012132	5.3176
human	smallintestine	M	EIF1AX	1274	992	83247777	9.3534
human	spleen	M	EIF1AX	1274	588	48581553	9.5002
human	stomach	M	EIF1AX	1274	921	54300185	13.3133
human	testis	M	EIF1AX	1274	2981	246794636	9.481
marmoset	brain	F	EIF1AX	699	645	36544979	25.2496
marmoset	cerebellum	F	EIF1AX	699	499	38437551	18.5723
marmoset	heart	F	EIF1AX	699	213	24859231	12.2578
marmoset	kidney	F	EIF1AX	699	343	24553329	19.9851
marmoset	liver	F	EIF1AX	699	248	32192774	11.0208
marmoset	ovary	F	EIF1AX	699	362	22034469	23.5032
marmoset	brain	M	EIF1AX	699	413	26093403	22.6434
marmoset	cerebellum	M	EIF1AX	699	455	29474916	22.0841
marmoset	heart	M	EIF1AX	699	493	30211556	23.3451
marmoset	kidney	M	EIF1AX	699	394	24017790	23.4685
marmoset	liver	M	EIF1AX	699	440	47504110	13.2508
marmoset	testis	M	EIF1AX	699	6540	110568984	84.6188
mouse	brain	F	Eif1ax	926	1848	67671232	29.4908
mouse	cerebellum	F	Eif1ax	926	794	41340785	20.741
mouse	heart	F	Eif1ax	926	648	44668984	15.6659
mouse	kidney	F	Eif1ax	926	517	45613332	12.2401
mouse	liver	F	Eif1ax	926	354	48306727	7.9137
mouse	ovary	F	Eif1ax	926	209	44395310	5.0839
mouse	brain	M	Eif1ax	926	3385	118824353	30.7639
mouse	colon	M	Eif1ax	926	1068	87447334	13.189
mouse	kidney	M	Eif1ax	926	2442	118885190	22.1823
mouse	liver	M	Eif1ax	926	1368	134045721	11.021
mouse	lung	M	Eif1ax	926	1442	83904381	18.5596
mouse	muscle	M	Eif1ax	926	3103	117171737	28.5988
mouse	spleen	M	Eif1ax	926	2176	120180956	19.5529
mouse	testis	M	Eif1ax	926	2678	116525147	24.8187
rat	brain	F	Eif1ax	3059	6009	132280264	14.85
rat	heart	F	Eif1ax	3059	3148	86233093	11.9338
rat	kidney	F	Eif1ax	3059	4061	99826225	13.2986
rat	liver	F	Eif1ax	3059	1081	67364804	5.2458
rat	lung	F	Eif1ax	3059	3915	83912480	15.2519
rat	muscle	F	Eif1ax	3059	6706	87153601	25.1535
rat	ovary	F	Eif1ax	3059	1736	44948255	12.6257
rat	spleen	F	Eif1ax	3059	3098	54073009	18.7292
rat	brain	M	Eif1ax	3059	5627	119038900	15.4528
rat	colon	M	Eif1ax	3059	5203	112971298	15.0558
rat	heart	M	Eif1ax	3059	903	35802852	8.2449
rat	kidney	M	Eif1ax	3059	6761	114089612	19.3724
rat	liver	M	Eif1ax	3059	310	26181362	3.8707
rat	lung	M	Eif1ax	3059	6320	117269672	17.6178
rat	muscle	M	Eif1ax	3059	2472	37154959	21.7496
rat	spleen	M	Eif1ax	3059	6324	108073128	19.1291
rat	testis	M	Eif1ax	3059	2541	115244483	7.2078
rhesus	brain	F	EIF1AX	2284	1192	31052072	16.8069
rhesus	cerebellum	F	EIF1AX	2284	730	25528147	12.52
rhesus	heart	F	EIF1AX	2284	470	28636572	7.1858
rhesus	kidney	F	EIF1AX	2284	249	17581272	6.2008
rhesus	liver	F	EIF1AX	2284	267	21711196	5.3843
rhesus	ovary	F	EIF1AX	2284	1013	33156898	13.3764
rhesus	brain	M	EIF1AX	2284	1655	75285906	9.6247
rhesus	cerebellum	M	EIF1AX	2284	330	21141815	6.834
rhesus	colon	M	EIF1AX	2284	803	23727538	14.8172
rhesus	heart	M	EIF1AX	2284	212	20815484	4.4591
rhesus	kidney	M	EIF1AX	2284	118	24115366	2.1423
rhesus	liver	M	EIF1AX	2284	134	32224651	1.8206
rhesus	lung	M	EIF1AX	2284	1344	38295330	15.3658
rhesus	muscle	M	EIF1AX	2284	147	31199952	2.0628
rhesus	spleen	M	EIF1AX	2284	1115	40625316	12.0166
rhesus	testis	M	EIF1AX	2284	1217	82272120	6.4765
bull	adipose	M	EIF1AY	450	9	42187417	0.474
bull	colon	M	EIF1AY	450	8	119761742	0.1484
bull	heart	M	EIF1AY	450	1	117554231	0.0189
bull	hypothalamus	M	EIF1AY	450	1	30231773	0.0735
bull	kidney	M	EIF1AY	450	5	140959333	0.0788
bull	lung	M	EIF1AY	450	2	103196444	0.043
bull	testis	M	EIF1AY	450	499	248994228	4.4534
chimp	heart	F	EIF1AY	618	1	31468011	0.0514
chimp	brain	M	EIF1AY	618	110	97302500	1.8292
chimp	cerebellum	M	EIF1AY	618	55	19384434	4.5911
chimp	heart	M	EIF1AY	618	1004	43064259	37.7249
chimp	kidney	M	EIF1AY	618	256	34169060	12.1232
chimp	liver	M	EIF1AY	618	93	17876248	8.4181
chimp	testis	M	EIF1AY	618	166	26745671	10.043
gorilla	cerebellum	M	EIF1AY	1379	54	20661901	1.8952
gorilla	heart	M	EIF1AY	1379	59	30588563	1.3987
gorilla	kidney	M	EIF1AY	1379	363	29684063	8.8678
gorilla	liver	M	EIF1AY	1379	173	34982548	3.5861
gorilla	testis	M	EIF1AY	1379	939	110076577	6.1859
human	adipose	?	EIF1AY	1274	1	9810836	0.08
human	adipose	F	EIF1AY	1274	6	50633611	0.093
human	appendix	F	EIF1AY	1274	1	8731094	0.0899
human	bonemarrow	F	EIF1AY	1274	1	17421796	0.045
human	colon	F	EIF1AY	1274	1	31728526	0.0247
human	endometrium	F	EIF1AY	1274	1	8684958	0.0903
human	lymphnode	F	EIF1AY	1274	1	11996209	0.0654
human	spleen	F	EIF1AY	1274	1	27044102	0.029
human	stomach	F	EIF1AY	1274	2	20097530	0.0781
human	appendix	M	EIF1AY	1274	159	18309446	6.8163
human	bladder	M	EIF1AY	1274	105	54142377	1.5222
human	bonemarrow	M	EIF1AY	1274	1438	66949084	16.8595
human	brain	M	EIF1AY	1274	271	41909019	5.0756
human	colon	M	EIF1AY	1274	669	58393887	8.9926
human	duodenum	M	EIF1AY	1274	110	17980571	4.8019
human	esophagus	M	EIF1AY	1274	107	66482323	1.2633
human	gallbladder	M	EIF1AY	1274	95	60088956	1.2409
human	heart	M	EIF1AY	1274	908	35113905	20.2972
human	kidney	M	EIF1AY	1274	234	18261280	10.058
human	liver	M	EIF1AY	1274	321	35036223	7.1914
human	lung	M	EIF1AY	1274	173	29340443	4.6281
human	lymphnode	M	EIF1AY	1274	312	22572450	10.8494
human	pancreas	M	EIF1AY	1274	34	24483870	1.09
human	placenta	M	EIF1AY	1274	441	62046128	5.5789
human	prostate	M	EIF1AY	1274	689	77956213	6.9374
human	salivarygland	M	EIF1AY	1274	94	28839686	2.5583
human	skin	M	EIF1AY	1274	85	27012132	2.4699
human	smallintestine	M	EIF1AY	1274	637	83247777	6.0061
human	spleen	M	EIF1AY	1274	761	48581553	12.2954
human	stomach	M	EIF1AY	1274	301	54300185	4.351
human	testis	M	EIF1AY	1274	1895	246794636	6.027
marmoset	brain	M	EIF1AY	643	1	26093403	0.0596
marmoset	cerebellum	M	EIF1AY	643	2	29474916	0.1055
marmoset	heart	M	EIF1AY	643	3	30211556	0.1544
marmoset	liver	M	EIF1AY	643	11	47504110	0.3601
marmoset	testis	M	EIF1AY	643	2491	110568984	35.0372
rhesus	brain	F	EIF1AY	577	1	19068947	0.0908
rhesus	heart	F	EIF1AY	577	1	28636572	0.0605
rhesus	kidney	F	EIF1AY	577	4	17581272	0.3943
rhesus	ovary	F	EIF1AY	577	3	33156898	0.1568
rhesus	brain	M	EIF1AY	577	243	75285906	5.5939
rhesus	cerebellum	M	EIF1AY	577	94	21141815	7.7056
rhesus	colon	M	EIF1AY	577	280	23727538	20.4517
rhesus	heart	M	EIF1AY	577	160	20815484	13.3216
rhesus	kidney	M	EIF1AY	577	79	24115366	5.6775
rhesus	liver	M	EIF1AY	577	70	32224651	3.7647
rhesus	lung	M	EIF1AY	577	306	38295330	13.8484
rhesus	muscle	M	EIF1AY	577	120	31199952	6.6657
rhesus	spleen	M	EIF1AY	577	354	40625316	15.1018
rhesus	testis	M	EIF1AY	577	209	82272120	4.4026
bull	follicle	F	EIF2S3A	1413	331.13	22006039	10.6491
bull	ovary	F	EIF2S3A	1413	1012.56	75147298	9.5359
bull	adrenal	F	EIF2S3A	1413	242.18	28493769	6.0151
bull	duodenum	F	EIF2S3A	1413	255.9	32978455	5.4915
bull	adipose	F	EIF2S3A	1413	213.09	29537722	5.1055
bull	colon	F	EIF2S3A	1413	339.17	47041512	5.1026
bull	spleen	F	EIF2S3A	1413	237.92	36724222	4.5849
bull	lung	F	EIF2S3A	1413	48.47	7858338	4.3651
bull	lymphnode	F	EIF2S3A	1413	253.66	44969247	3.992
bull	thyroid	F	EIF2S3A	1413	114.34	22544452	3.5893
bull	kidney	F	EIF2S3A	1413	237.87	47558119	3.5397
bull	bonemarrow	F	EIF2S3A	1413	312.7	72259022	3.0626
bull	liver	F	EIF2S3A	1413	26.28	8966743	2.0741
bull	brain	F	EIF2S3A	1413	186.93	70880150	1.8664
bull	mammary_gland	F	EIF2S3A	1413	6.42	7220256	0.6292
bull	adipose	M	EIF2S3A	1413	197.56	42187417	3.3141
bull	prostate	M	EIF2S3A	1413	56.97	16836216	2.3947
bull	muscle	M	EIF2S3A	1413	445.43	224487093	1.4042
bull	lung	M	EIF2S3A	1413	238.59	125919034	1.3409
bull	hypothalamus	M	EIF2S3A	1413	50.46	30231773	1.1812
bull	duodenum	M	EIF2S3A	1413	77.75	50442955	1.0908
bull	kidney	M	EIF2S3A	1413	143.85	140959333	0.7222
bull	spleen	M	EIF2S3A	1413	81.84	116884523	0.4955
bull	colon	M	EIF2S3A	1413	73.15	119761742	0.4322
bull	testis	M	EIF2S3A	1413	96.72	248994228	0.2749
bull	liver	M	EIF2S3A	1413	46	143491535	0.2268
bull	brain	M	EIF2S3A	1413	30.78	104353205	0.2087
bull	heart	M	EIF2S3A	1413	27.91	117554231	0.168
chimp	testis	M	EIF2S3A	1419	97.55	26745671	2.5703
chimp	kidney	M	EIF2S3A	1419	2.73	34169060	0.0563
chimp	heart	M	EIF2S3A	1419	2.68	43064259	0.0438
human	duodenum	F	EIF2S3A	2744	6.25	18465663	0.1233
human	ovary	F	EIF2S3A	2744	9.28	31833461	0.1062
human	colon	F	EIF2S3A	2744	11.54	81902160	0.0513
human	appendix	F	EIF2S3A	2744	3.11	28241111	0.0401
human	salivarygland	F	EIF2S3A	2744	1.02	10217355	0.0363
human	adrenal	F	EIF2S3A	2744	1.05	11003477	0.0347
human	spleen	F	EIF2S3A	2744	2.07	27044102	0.0278
human	lymphnode	F	EIF2S3A	2744	1.01	13573897	0.0271
human	adipose	F	EIF2S3A	2744	3.09	46528038	0.0242
human	kidney	F	EIF2S3A	2744	1.04	16450970	0.023
human	bonemarrow	F	EIF2S3A	2744	1.03	17421796	0.0215
human	testis	M	EIF2S3A	2744	282.41	246794636	0.417
human	smallintestine	M	EIF2S3A	2744	9.36	42092142	0.081
human	stomach	M	EIF2S3A	2744	10.45	54300185	0.0701
human	liver	M	EIF2S3A	2744	1.03	6129051	0.0612
human	bonemarrow	M	EIF2S3A	2744	5.13	34136154	0.0547
human	colon	M	EIF2S3A	2744	6.29	43588879	0.0525
human	spleen	M	EIF2S3A	2744	3.12	24473462	0.0464
human	placenta	M	EIF2S3A	2744	4.11	32490885	0.046
human	lymphnode	M	EIF2S3A	2744	2.09	22572450	0.0337
human	skin	M	EIF2S3A	2744	1.02	13433881	0.0276
human	lung	M	EIF2S3A	2744	1.03	29340443	0.0127
gorilla	kidney	F	EIF2S3A	1419	31.98	19804877	1.1379
gorilla	cerebellum	F	EIF2S3A	1419	26.28	28305051	0.6543
gorilla	liver	F	EIF2S3A	1419	28.51	32830718	0.6119
gorilla	brain	F	EIF2S3A	1419	82.75	99862632	0.5839
gorilla	heart	F	EIF2S3A	1419	7.16	28286878	0.1783
gorilla	testis	M	EIF2S3A	1419	353.04	110076577	2.2601
gorilla	kidney	M	EIF2S3A	1419	35.97	29684063	0.8539
gorilla	liver	M	EIF2S3A	1419	33.27	34982548	0.6702
gorilla	cerebellum	M	EIF2S3A	1419	6.79	20661901	0.2315
gorilla	heart	M	EIF2S3A	1419	3.53	30588563	0.0813
marmoset	brain	F	EIF2S3A	1419	515.12	36544979	9.9334
marmoset	cerebellum	F	EIF2S3A	1419	509.21	38437551	9.3359
marmoset	kidney	F	EIF2S3A	1419	232.83	24553329	6.6826
marmoset	ovary	F	EIF2S3A	1419	196.18	22034469	6.2743
marmoset	heart	F	EIF2S3A	1419	192.42	24859231	5.4548
marmoset	liver	F	EIF2S3A	1419	180.58	32192774	3.953
marmoset	testis	M	EIF2S3A	1419	1575.21	110568984	10.0397
marmoset	brain	M	EIF2S3A	1419	335.5	26093403	9.061
marmoset	cerebellum	M	EIF2S3A	1419	372.51	29474916	8.9064
marmoset	heart	M	EIF2S3A	1419	245.92	30211556	5.7363
marmoset	kidney	M	EIF2S3A	1419	181.38	24017790	5.3219
marmoset	liver	M	EIF2S3A	1419	190.5	47504110	2.826
rhesus	liver	F	EIF2S3A	1412	2.77	21711196	0.0903
rhesus	brain	F	EIF2S3A	1412	1.41	19068947	0.0523
rhesus	cerebellum	F	EIF2S3A	1412	1.46	25528147	0.0405
rhesus	testis	M	EIF2S3A	1412	6.41	35414078	0.1281
rhesus	colon	M	EIF2S3A	1412	2.5	23727538	0.0746
rhesus	spleen	M	EIF2S3A	1412	3.7	40625316	0.0645
bull	follicle	F	EIF2S3X	1419	4294.85	22006039	137.538
bull	ovary	F	EIF2S3X	1419	14104.4	75147298	132.269
bull	adrenal	F	EIF2S3X	1419	3668.81	28493769	90.7387
bull	adipose	F	EIF2S3X	1419	3674.9	29537722	87.677
bull	lymphnode	F	EIF2S3X	1419	4806.33	44969247	75.3209
bull	duodenum	F	EIF2S3X	1419	3432.09	32978455	73.3408
bull	colon	F	EIF2S3X	1419	4374.81	47041512	65.5383
bull	lung	F	EIF2S3X	1419	693.52	7858338	62.1936
bull	bonemarrow	F	EIF2S3X	1419	5717.29	72259022	55.759
bull	spleen	F	EIF2S3X	1419	2781.07	36724222	53.3675
bull	kidney	F	EIF2S3X	1419	3107.12	47558119	46.0416
bull	thyroid	F	EIF2S3X	1419	1368.65	22544452	42.7829
bull	liver	F	EIF2S3X	1419	356.71	8966743	28.0348
bull	brain	F	EIF2S3X	1419	2500.05	70880150	24.8565
bull	mammary_gland	F	EIF2S3X	1419	173.57	7220256	16.941
bull	prostate	M	EIF2S3X	1419	1626.02	16836216	68.0611
bull	spleen	M	EIF2S3X	1419	10129.1	116884523	61.0707
bull	adipose	M	EIF2S3X	1419	3087.43	42187417	51.5741
bull	lung	M	EIF2S3X	1419	8069.39	125919034	45.1613
bull	colon	M	EIF2S3X	1419	5548.84	119761742	32.6513
bull	duodenum	M	EIF2S3X	1419	1757.24	50442955	24.5498
bull	muscle	M	EIF2S3X	1419	7539.53	224487093	23.6684
bull	kidney	M	EIF2S3X	1419	4443.13	140959333	22.2132
bull	hypothalamus	M	EIF2S3X	1419	706.53	30231773	16.4696
bull	liver	M	EIF2S3X	1419	3021.98	143491535	14.8416
bull	brain	M	EIF2S3X	1419	1837.21	104353205	12.4071
bull	heart	M	EIF2S3X	1419	1139.08	117554231	6.8286
bull	testis	M	EIF2S3X	1419	2267.25	248994228	6.4169
chimp	liver	F	EIF2S3X	1419	952	29737439	22.5606
chimp	kidney	F	EIF2S3X	1419	693	25454775	19.1858
chimp	cerebellum	F	EIF2S3X	1419	793	32043112	17.4403
chimp	brain	F	EIF2S3X	1419	327	20083064	11.4745
chimp	heart	F	EIF2S3X	1419	484	31468011	10.8391
chimp	kidney	M	EIF2S3X	1419	1781.26	34169060	36.7376
chimp	cerebellum	M	EIF2S3X	1419	608	19384434	22.1038
chimp	liver	M	EIF2S3X	1419	393	17876248	15.4929
chimp	heart	M	EIF2S3X	1419	848.31	43064259	13.8821
chimp	testis	M	EIF2S3X	1419	196.44	26745671	5.1759
chimp	brain	M	EIF2S3X	1419	463	97302500	3.3533
human	adipose	?	EIF2S3X	3465	805	9810836	23.6802
human	ovary	F	EIF2S3X	3465	7662.7	62346927	35.4701
human	spleen	F	EIF2S3X	3465	4297.92	53692806	23.1014
human	colon	F	EIF2S3X	3465	6482.43	81902160	22.8422
human	stomach	F	EIF2S3X	3465	1497	20097530	21.4969
human	appendix	F	EIF2S3X	3465	2581.86	36993670	20.1419
human	adipose	F	EIF2S3X	3465	3622.89	55176812	18.9493
human	kidney	F	EIF2S3X	3465	3256.95	53188179	17.6722
human	duodenum	F	EIF2S3X	3465	1033.73	18465663	16.1561
human	brain	F	EIF2S3X	3465	1570	28466648	15.9169
human	endometrium	F	EIF2S3X	3465	3147	60359088	15.047
human	lymphnode	F	EIF2S3X	3465	5790.98	115770562	14.4361
human	liver	F	EIF2S3X	3465	1444	30478994	13.6729
human	placenta	F	EIF2S3X	3465	2929	61951772	13.6446
human	adrenal	F	EIF2S3X	3465	2512.94	60406908	12.0058
human	lung	F	EIF2S3X	3465	3366	82811703	11.7305
human	salivarygland	F	EIF2S3X	3465	1937.97	48617505	11.504
human	bonemarrow	F	EIF2S3X	3465	2558.96	64333375	11.4795
human	thyroid	F	EIF2S3X	3465	3716	130273124	8.2322
human	pancreas	F	EIF2S3X	3465	814	29031085	8.092
human	skin	F	EIF2S3X	3465	1371	61312525	6.4533
human	gallbladder	F	EIF2S3X	3465	571	26533022	6.2107
human	heart	F	EIF2S3X	3465	1620	92665771	5.0453
human	esophagus	F	EIF2S3X	3465	294	26838014	3.1615
human	lymphnode	M	EIF2S3X	3465	1752.89	22572450	22.4115
human	spleen	M	EIF2S3X	3465	3387.87	48581553	20.1257
human	kidney	M	EIF2S3X	3465	1172	18261280	18.5222
human	lung	M	EIF2S3X	3465	1860.96	29340443	18.3048
human	colon	M	EIF2S3X	3465	3406.69	58393887	16.8368
human	stomach	M	EIF2S3X	3465	3133.52	54300185	16.6543
human	appendix	M	EIF2S3X	3465	895	18309446	14.1073
human	smallintestine	M	EIF2S3X	3465	3559.6	83247777	12.3402
human	prostate	M	EIF2S3X	3465	3293	77956213	12.1909
human	duodenum	M	EIF2S3X	3465	681	17980571	10.9305
human	bonemarrow	M	EIF2S3X	3465	2531.85	66949084	10.9141
human	liver	M	EIF2S3X	3465	1323.96	35036223	10.9057
human	placenta	M	EIF2S3X	3465	1932.87	62046128	8.9905
human	brain	M	EIF2S3X	3465	1285	41909019	8.8489
human	skin	M	EIF2S3X	3465	803.97	27012132	8.5896
human	salivarygland	M	EIF2S3X	3465	797	28839686	7.9756
human	heart	M	EIF2S3X	3465	771	35113905	6.3368
human	testis	M	EIF2S3X	3465	5277.51	246794636	6.1714
human	pancreas	M	EIF2S3X	3465	515	24483870	6.0704
human	bladder	M	EIF2S3X	3465	1073	54142377	5.7195
human	gallbladder	M	EIF2S3X	3465	922	60088956	4.4282
human	esophagus	M	EIF2S3X	3465	669	66482323	2.9041
gorilla	kidney	F	EIF2S3X	1419	962.01	19804877	34.2314
gorilla	cerebellum	F	EIF2S3X	1419	875.71	28305051	21.8028
gorilla	liver	F	EIF2S3X	1419	886.48	32830718	19.0285
gorilla	brain	F	EIF2S3X	1419	2192.22	99862632	15.4702
gorilla	heart	F	EIF2S3X	1419	312.83	28286878	7.7936
gorilla	kidney	M	EIF2S3X	1419	1042.02	29684063	24.7383
gorilla	testis	M	EIF2S3X	1419	2305.93	110076577	14.7628
gorilla	liver	M	EIF2S3X	1419	721.72	34982548	14.539
gorilla	cerebellum	M	EIF2S3X	1419	190.2	20661901	6.4872
gorilla	heart	M	EIF2S3X	1419	167.46	30588563	3.858
marmoset	ovary	F	EIF2S3X	1419	1866.81	22034469	59.7056
marmoset	kidney	F	EIF2S3X	1419	1651.16	24553329	47.391
marmoset	heart	F	EIF2S3X	1419	1295.57	24859231	36.7274
marmoset	liver	F	EIF2S3X	1419	1072.41	32192774	23.4757
marmoset	cerebellum	F	EIF2S3X	1419	1074.78	38437551	19.7052
marmoset	brain	F	EIF2S3X	1419	992.87	36544979	19.1461
marmoset	heart	M	EIF2S3X	1419	1872.07	30211556	43.6683
marmoset	kidney	M	EIF2S3X	1419	1142.61	24017790	33.526
marmoset	testis	M	EIF2S3X	1419	3323.76	110568984	21.1842
marmoset	liver	M	EIF2S3X	1419	1169.49	47504110	17.3493
marmoset	cerebellum	M	EIF2S3X	1419	708.48	29474916	16.9391
marmoset	brain	M	EIF2S3X	1419	539.49	26093403	14.5703
mouse	brain	F	Eif2s3x	1419	3865	67671232	40.2497
mouse	cerebellum	F	Eif2s3x	1419	1485	41340785	25.3142
mouse	heart	F	Eif2s3x	1419	1132	44668984	17.859
mouse	kidney	F	Eif2s3x	1419	1073	45613332	16.5777
mouse	liver	F	Eif2s3x	1419	890	48306727	12.9837
mouse	ovary	F	Eif2s3x	1419	749	44395310	11.8894
mouse	spleen	M	Eif2s3x	1419	4151	120180956	24.3407
mouse	brain	M	Eif2s3x	1419	3520	118824353	20.8763
mouse	kidney	M	Eif2s3x	1419	3276	118885190	19.4193
mouse	muscle	M	Eif2s3x	1419	2744	117171737	16.5036
mouse	liver	M	Eif2s3x	1419	2790	134045721	14.6679
mouse	lung	M	Eif2s3x	1419	1203	83904381	10.1041
mouse	colon	M	Eif2s3x	1419	572	87447334	4.6096
mouse	testis	M	Eif2s3x	1419	308	116525147	1.8627
rat	spleen	F	Eif2s3x	1419	3836	54073009	49.9937
rat	lung	F	Eif2s3x	1419	4626	83912480	38.8505
rat	kidney	F	Eif2s3x	1419	5389	99826225	38.0435
rat	brain	F	Eif2s3x	1419	6395	132280264	34.0692
rat	ovary	F	Eif2s3x	1419	1956	44948255	30.6671
rat	heart	F	Eif2s3x	1419	3460	86233093	28.2761
rat	liver	F	Eif2s3x	1419	2123	67364804	22.2092
rat	muscle	F	Eif2s3x	1419	2433	87153601	19.6731
rat	spleen	M	Eif2s3x	1419	7472	108073128	48.7233
rat	colon	M	Eif2s3x	1419	4979	112971298	31.0592
rat	kidney	M	Eif2s3x	1419	5022	114089612	31.0204
rat	lung	M	Eif2s3x	1419	4982	117269672	29.9388
rat	brain	M	Eif2s3x	1419	3397	119038900	20.1105
rat	muscle	M	Eif2s3x	1419	787	37154959	14.9271
rat	liver	M	Eif2s3x	1419	509	26181362	13.7007
rat	heart	M	Eif2s3x	1419	471	35802852	9.2708
rat	testis	M	Eif2s3x	1419	334	115244483	2.0424
rhesus	heart	F	EIF2S3X	1419	604	28636572	14.8639
rhesus	brain	F	EIF2S3X	1419	627.58	31052072	14.2428
rhesus	cerebellum	F	EIF2S3X	1419	472.53	25528147	13.0445
rhesus	ovary	F	EIF2S3X	1419	597	33156898	12.6887
rhesus	kidney	F	EIF2S3X	1419	255	17581272	10.2213
rhesus	liver	F	EIF2S3X	1419	300.22	21711196	9.7448
rhesus	colon	M	EIF2S3X	1419	1198.49	23727538	35.5958
rhesus	spleen	M	EIF2S3X	1419	1989.29	40625316	34.5079
rhesus	lung	M	EIF2S3X	1419	1436	38295330	26.4256
rhesus	cerebellum	M	EIF2S3X	1419	303	21141815	10.0999
rhesus	brain	M	EIF2S3X	1419	1070	75285906	10.0158
rhesus	heart	M	EIF2S3X	1419	288	20815484	9.7504
rhesus	liver	M	EIF2S3X	1419	283	32224651	6.1889
rhesus	muscle	M	EIF2S3X	1419	274	31199952	6.1889
rhesus	kidney	M	EIF2S3X	1419	189	24115366	5.5231
rhesus	testis	M	EIF2S3X	1419	236.58	66451749	2.5089
bull	follicle	F	EIF2S3Y	1422	1	8348647	0.0842
bull	spleen	M	EIF2S3Y	1422	2163	116884523	13.0136
bull	prostate	M	EIF2S3Y	1422	295	16836216	12.3219
bull	muscle	M	EIF2S3Y	1422	3124	224487093	9.7863
bull	duodenum	M	EIF2S3Y	1422	684	50442955	9.5357
bull	kidney	M	EIF2S3Y	1422	1814	140959333	9.0499
bull	hypothalamus	M	EIF2S3Y	1422	382	30231773	8.8858
bull	adipose	M	EIF2S3Y	1422	462	42187417	7.7012
bull	heart	M	EIF2S3Y	1422	1252	117554231	7.4897
bull	lung	M	EIF2S3Y	1422	1331	125919034	7.4333
bull	colon	M	EIF2S3Y	1422	1148	119761742	6.7409
bull	brain	M	EIF2S3Y	1422	996	104353205	6.712
bull	testis	M	EIF2S3Y	1422	1730	248994228	4.886
bull	liver	M	EIF2S3Y	1422	993	143491535	4.8665
mouse	spleen	M	Eif2s3y	1419	2709	120180956	15.8851
mouse	kidney	M	Eif2s3y	1419	2334	118885190	13.8353
mouse	muscle	M	Eif2s3y	1419	2048	117171737	12.3175
mouse	liver	M	Eif2s3y	1419	2220	134045721	11.6712
mouse	brain	M	Eif2s3y	1419	1681	118824353	9.9696
mouse	testis	M	Eif2s3y	1419	1637	116525147	9.9002
mouse	lung	M	Eif2s3y	1419	1018	83904381	8.5502
mouse	colon	M	Eif2s3y	1419	849	87447334	6.8419
rat	liver	F	Eif2s3y	1419	9	67364804	0.0941
rat	lung	F	Eif2s3y	1419	10	83912480	0.0839
rat	muscle	F	Eif2s3y	1419	5	44177091	0.0797
rat	kidney	F	Eif2s3y	1419	10	99826225	0.0705
rat	heart	F	Eif2s3y	1419	1	21473238	0.0328
rat	ovary	F	Eif2s3y	1419	2	44948255	0.0313
rat	spleen	F	Eif2s3y	1419	2	45520897	0.0309
rat	brain	F	Eif2s3y	1419	2	66613288	0.0211
rat	kidney	M	Eif2s3y	1419	3480	114089612	21.4956
rat	colon	M	Eif2s3y	1419	3439	112971298	21.4526
rat	spleen	M	Eif2s3y	1419	3237	108073128	21.1077
rat	lung	M	Eif2s3y	1419	3446	117269672	20.7084
rat	muscle	M	Eif2s3y	1419	882	37154959	16.7289
rat	brain	M	Eif2s3y	1419	2294	119038900	13.5806
rat	liver	M	Eif2s3y	1419	427	26181362	11.4935
rat	heart	M	Eif2s3y	1419	552	35802852	10.8652
rat	testis	M	Eif2s3y	1419	989	115244483	6.0477
bull	adrenal	F	RPS4A	792	1005	28493769	44.5339
bull	lung	F	RPS4A	792	269	7858338	43.2211
bull	duodenum	F	RPS4A	792	1064	32978455	40.7367
bull	colon	F	RPS4A	792	1446	47041512	38.8116
bull	bonemarrow	F	RPS4A	792	1939	72259022	33.8813
bull	adipose	F	RPS4A	792	776.04	29537722	33.1727
bull	lymphnode	F	RPS4A	792	1153.02	44969247	32.3739
bull	spleen	F	RPS4A	792	866	36724222	29.7742
bull	ovary	F	RPS4A	792	1735.04	75147298	29.1521
bull	follicle	F	RPS4A	792	507.04	22006039	29.0921
bull	kidney	F	RPS4A	792	1079.04	47558119	28.6475
bull	thyroid	F	RPS4A	792	484	22544452	27.1069
bull	liver	F	RPS4A	792	192	8966743	27.0359
bull	brain	F	RPS4A	792	986	70880150	17.5641
bull	mammary_gland	F	RPS4A	792	86	7220256	15.039
bull	testis	M	RPS4A	792	14334.9	248994228	72.6907
bull	colon	M	RPS4A	792	2592.68	119761742	27.3341
bull	lung	M	RPS4A	792	2693.67	125919034	27.0102
bull	adipose	M	RPS4A	792	800.63	42187417	23.962
bull	kidney	M	RPS4A	792	2614.15	140959333	23.4159
bull	spleen	M	RPS4A	792	2117.57	116884523	22.8747
bull	liver	M	RPS4A	792	2034.51	143491535	17.9022
bull	heart	M	RPS4A	792	1666.22	117554231	17.8965
bull	prostate	M	RPS4A	792	205.01	16836216	15.3746
bull	brain	M	RPS4A	792	1233.76	104353205	14.9279
bull	muscle	M	RPS4A	792	2434	224487093	13.69
bull	hypothalamus	M	RPS4A	792	310.45	30231773	12.9659
bull	duodenum	M	RPS4A	792	416.99	50442955	10.4375
mouse	ovary	F	Rps4a	792	791	44395310	22.4964
mouse	cerebellum	F	Rps4a	792	283	41340785	8.6433
mouse	brain	F	Rps4a	792	336	67671232	6.2691
mouse	heart	F	Rps4a	792	176	44668984	4.9748
mouse	liver	F	Rps4a	792	90	48306727	2.3523
mouse	kidney	F	Rps4a	792	70	45613332	1.9376
mouse	testis	M	Rps4a	792	2628	116525147	28.4761
mouse	colon	M	Rps4a	792	681	87447334	9.8327
mouse	brain	M	Rps4a	792	755	118824353	8.0226
mouse	liver	M	Rps4a	792	729	134045721	6.8667
mouse	lung	M	Rps4a	792	236	83904381	3.5514
mouse	kidney	M	Rps4a	792	289	118885190	3.0693
mouse	spleen	M	Rps4a	792	256	120180956	2.6895
mouse	muscle	M	Rps4a	792	110	117171737	1.1853
rat	lung	F	Rps4a	792	169	83912480	2.5429
rat	heart	F	Rps4a	792	108	86233093	1.5813
rat	liver	F	Rps4a	792	82	67364804	1.5369
rat	kidney	F	Rps4a	792	85	99826225	1.0751
rat	ovary	F	Rps4a	792	25	44948255	0.7022
rat	brain	F	Rps4a	792	60	132280264	0.5727
rat	spleen	F	Rps4a	792	22	54073009	0.5137
rat	muscle	F	Rps4a	792	33	87153601	0.478
rat	testis	M	Rps4a	792	5632	115244483	61.7045
rat	kidney	M	Rps4a	792	615	114089612	6.8061
rat	heart	M	Rps4a	792	179	35802852	6.3126
rat	lung	M	Rps4a	792	567	117269672	6.1048
rat	colon	M	Rps4a	792	481	112971298	5.3759
rat	liver	M	Rps4a	792	89	26181362	4.2921
rat	spleen	M	Rps4a	792	205	108073128	2.395
rat	muscle	M	Rps4a	792	31	37154959	1.0534
rat	brain	M	Rps4a	792	80	119038900	0.8485
opossum	cerebellum	F	Rps4a1	792	510	23462802	27.4451
opossum	brain	F	Rps4a1	792	1247	58900238	26.7315
opossum	kidney	F	Rps4a1	792	417	21754688	24.2023
opossum	ovary	F	Rps4a1	792	1899	101908756	23.5281
opossum	heart	F	Rps4a1	792	237	29237367	10.2349
opossum	liver	F	Rps4a1	792	339	88549519	4.8337
opossum	cerebellum	M	Rps4a1	792	478	23549205	25.6286
opossum	brain	M	Rps4a1	792	1166	62757083	23.459
opossum	heart	M	Rps4a1	792	820	49319970	20.9925
opossum	kidney	M	Rps4a1	792	736	66599241	13.9535
opossum	testis	M	Rps4a1	792	976	116632612	10.5658
opossum	muscle	M	Rps4a1	792	273	46986723	7.336
opossum	liver	M	Rps4a1	792	239	87332291	3.4553
opossum	lung	M	Rps4a1	792	129	54706908	2.9772
wallaby	follicle	F	Rps4a1	792	1356	62801825	27.2622
wallaby	lung	F	Rps4a1	792	1212	78692470	19.4466
wallaby	ovary	F	Rps4a1	792	614	70564534	10.9864
wallaby	adipose	F	Rps4a1	792	346	67125529	6.5082
wallaby	spleen	F	Rps4a1	792	334	69355834	6.0804
wallaby	liver	F	Rps4a1	792	308	66615668	5.8377
wallaby	heart	F	Rps4a1	792	348	80388945	5.4658
wallaby	liver	M	Rps4a1	792	1282	55727170	29.0466
wallaby	testis	M	Rps4a1	792	724	69194962	13.211
wallaby	phallus	M	Rps4a1	792	485	72402119	8.4579
opossum	ovary	F	Rps4a2	836	3494	101908756	41.0114
opossum	kidney	F	Rps4a2	836	732	21754688	40.2487
opossum	cerebellum	F	Rps4a2	836	416	23462802	21.2083
opossum	brain	F	Rps4a2	836	970	58900238	19.6991
opossum	heart	F	Rps4a2	836	345	29237367	14.1147
opossum	liver	F	Rps4a2	836	432	88549519	5.8356
opossum	heart	M	Rps4a2	836	934	49319970	22.6525
opossum	kidney	M	Rps4a2	836	1120	66599241	20.116
opossum	cerebellum	M	Rps4a2	836	377	23549205	19.1495
opossum	brain	M	Rps4a2	836	591	62757083	11.2646
opossum	muscle	M	Rps4a2	836	421	46986723	10.7176
opossum	lung	M	Rps4a2	836	356	54706908	7.7839
opossum	testis	M	Rps4a2	836	511	116632612	5.2407
opossum	liver	M	Rps4a2	836	248.14	87332291	3.3987
wallaby	follicle	F	Rps4a2	792	11684	62801825	234.906
wallaby	lung	F	Rps4a2	792	7647	78692470	122.697
wallaby	ovary	F	Rps4a2	792	4292	70564534	76.7976
wallaby	adipose	F	Rps4a2	792	2369	67125529	44.5607
wallaby	spleen	F	Rps4a2	792	2294	69355834	41.7623
wallaby	heart	F	Rps4a2	792	2228	80388945	34.994
wallaby	liver	F	Rps4a2	792	1726	66615668	32.7144
wallaby	liver	M	Rps4a2	792	5049	55727170	114.397
wallaby	phallus	M	Rps4a2	792	4362	72402119	76.0692
wallaby	testis	M	Rps4a2	792	3906	69194962	71.2742
bull	follicle	F	RPS4X	792	41661.9	22006039	2390.41
bull	adipose	F	RPS4X	792	50830.9	29537722	2172.83
bull	adrenal	F	RPS4X	792	34714	28493769	1538.26
bull	mammary_gland	F	RPS4X	792	7303	7220256	1277.1
bull	lymphnode	F	RPS4X	792	42292	44969247	1187.45
bull	ovary	F	RPS4X	792	69265.9	75147298	1163.81
bull	duodenum	F	RPS4X	792	25115	32978455	961.563
bull	bonemarrow	F	RPS4X	792	53376	72259022	932.672
bull	colon	F	RPS4X	792	33051	47041512	887.111
bull	lung	F	RPS4X	792	4900	7858338	787.3
bull	spleen	F	RPS4X	792	19574	36724222	672.979
bull	kidney	F	RPS4X	792	20667	47558119	548.689
bull	thyroid	F	RPS4X	792	9202	22544452	515.368
bull	brain	F	RPS4X	792	19998	70880150	356.235
bull	liver	F	RPS4X	792	1378	8966743	194.039
bull	prostate	M	RPS4X	792	13292	16836216	996.827
bull	spleen	M	RPS4X	792	85563.4	116884523	924.285
bull	adipose	M	RPS4X	792	22537.4	42187417	674.52
bull	lung	M	RPS4X	792	59279.3	125919034	594.411
bull	colon	M	RPS4X	792	46277.3	119761742	487.893
bull	kidney	M	RPS4X	792	35130.8	140959333	314.68
bull	hypothalamus	M	RPS4X	792	6172.54	30231773	257.795
bull	muscle	M	RPS4X	792	33096	224487093	186.148
bull	duodenum	M	RPS4X	792	5749	50442955	143.902
bull	brain	M	RPS4X	792	11668.2	104353205	141.18
bull	heart	M	RPS4X	792	13124.8	117554231	140.97
bull	liver	M	RPS4X	792	13490.5	143491535	118.707
bull	testis	M	RPS4X	792	13355.1	248994228	67.7225
chimp	kidney	F	RPS4X	838	8397	25454775	393.651
chimp	liver	F	RPS4X	838	6156	29737439	247.031
chimp	cerebellum	F	RPS4X	838	5174	32043112	192.685
chimp	heart	F	RPS4X	838	3334	31468011	126.431
chimp	brain	F	RPS4X	838	1216	20083064	72.2536
chimp	kidney	M	RPS4X	838	9543	34169060	333.279
chimp	cerebellum	M	RPS4X	838	1870	19384434	115.118
chimp	liver	M	RPS4X	838	1330	17876248	88.7832
chimp	heart	M	RPS4X	838	2996	43064259	83.0196
chimp	brain	M	RPS4X	838	3826	97302500	46.922
chimp	testis	M	RPS4X	838	397	26745671	17.713
gorilla	kidney	F	RPS4X	792	8693	19804877	554.207
gorilla	liver	F	RPS4X	792	5409	32830718	208.023
gorilla	brain	F	RPS4X	792	13372	99862632	169.071
gorilla	cerebellum	F	RPS4X	792	2873	28305051	128.158
gorilla	heart	F	RPS4X	792	2101	28286878	93.7812
gorilla	liver	M	RPS4X	792	8494	34982548	306.574
gorilla	kidney	M	RPS4X	792	7020	29684063	298.599
gorilla	testis	M	RPS4X	792	12008	110076577	137.737
gorilla	cerebellum	M	RPS4X	792	1431	20661901	87.4468
gorilla	heart	M	RPS4X	792	1070	30588563	44.1671
human	adipose	?	RPS4X	838	2733	9810836	332.422
human	ovary	F	RPS4X	838	58952	62346927	1128.34
human	colon	F	RPS4X	838	36078	81902160	525.658
human	spleen	F	RPS4X	838	21214	53692806	471.479
human	stomach	F	RPS4X	838	7151	20097530	424.6
human	salivarygland	F	RPS4X	838	16377	48617505	401.974
human	endometrium	F	RPS4X	838	19208	60359088	379.748
human	lymphnode	F	RPS4X	838	35993	115770562	371.002
human	appendix	F	RPS4X	838	11406	36993670	367.927
human	bonemarrow	F	RPS4X	838	19343	64333375	358.793
human	duodenum	F	RPS4X	838	5309	18465663	343.087
human	adrenal	F	RPS4X	838	14717	60406908	290.729
human	adipose	F	RPS4X	838	13305	55176812	287.749
human	placenta	F	RPS4X	838	14484	61951772	278.991
human	pancreas	F	RPS4X	838	6362	29031085	261.509
human	kidney	F	RPS4X	838	11287	53188179	253.232
human	skin	F	RPS4X	838	12436	61312525	242.04
human	lung	F	RPS4X	838	16761	82811703	241.526
human	thyroid	F	RPS4X	838	24351	130273124	223.058
human	liver	F	RPS4X	838	5668	30478994	221.914
human	brain	F	RPS4X	838	4139	28466648	173.506
human	gallbladder	F	RPS4X	838	3140	26533022	141.221
human	esophagus	F	RPS4X	838	2504	26838014	111.337
human	heart	F	RPS4X	838	7685	92665771	98.9647
human	bonemarrow	M	RPS4X	838	30462	66949084	542.962
human	lymphnode	M	RPS4X	838	7588	22572450	401.148
human	spleen	M	RPS4X	838	13725	48581553	337.13
human	skin	M	RPS4X	838	7390	27012132	326.469
human	lung	M	RPS4X	838	6577	29340443	267.496
human	colon	M	RPS4X	838	12988	58393887	265.418
human	prostate	M	RPS4X	838	16557	77956213	253.447
human	stomach	M	RPS4X	838	10523	54300185	231.257
human	smallintestine	M	RPS4X	838	15946	83247777	228.578
human	appendix	M	RPS4X	838	3452	18309446	224.984
human	placenta	M	RPS4X	838	11382	62046128	218.907
human	salivarygland	M	RPS4X	838	4308	28839686	178.255
human	duodenum	M	RPS4X	838	2610	17980571	173.218
human	kidney	M	RPS4X	838	2384	18261280	155.787
human	pancreas	M	RPS4X	838	2830	24483870	137.931
human	heart	M	RPS4X	838	3777	35113905	128.358
human	bladder	M	RPS4X	838	5601	54142377	123.448
human	liver	M	RPS4X	838	3478	35036223	118.459
human	testis	M	RPS4X	838	19457	246794636	94.0797
human	brain	M	RPS4X	838	3237	41909019	92.1703
human	gallbladder	M	RPS4X	838	3447	60088956	68.4545
human	esophagus	M	RPS4X	838	2873	66482323	51.5686
marmoset	ovary	F	RPS4X	792	16612	22034469	951.906
marmoset	kidney	F	RPS4X	792	11701	24553329	601.71
marmoset	liver	F	RPS4X	792	4777	32192774	187.358
marmoset	heart	F	RPS4X	792	2921	24859231	148.361
marmoset	brain	F	RPS4X	792	4052	36544979	139.996
marmoset	cerebellum	F	RPS4X	792	3892	38437551	127.847
marmoset	kidney	M	RPS4X	792	13092	24017790	688.252
marmoset	heart	M	RPS4X	792	9867	30211556	412.37
marmoset	liver	M	RPS4X	792	10045	47504110	266.989
marmoset	testis	M	RPS4X	792	17658	110568984	201.643
marmoset	brain	M	RPS4X	792	4163	26093403	201.442
marmoset	cerebellum	M	RPS4X	792	2688	29474916	115.147
mouse	brain	F	Rps4x	792	17073	67671232	318.552
mouse	heart	F	Rps4x	792	3067	44668984	86.6926
mouse	liver	F	Rps4x	792	2930	48306727	76.5834
mouse	kidney	F	Rps4x	792	2692	45613332	74.5174
mouse	cerebellum	F	Rps4x	792	1721	41340785	52.5626
mouse	ovary	F	Rps4x	792	3327	131383235	31.9733
mouse	spleen	M	Rps4x	792	83281	120180956	874.954
mouse	lung	M	Rps4x	792	24560	83904381	369.589
mouse	colon	M	Rps4x	792	20780	87447334	300.036
mouse	kidney	M	Rps4x	792	20064	118885190	213.091
mouse	liver	M	Rps4x	792	19344	134045721	182.208
mouse	muscle	M	Rps4x	792	13926	117171737	150.065
mouse	brain	M	Rps4x	792	13078	118824353	138.967
mouse	testis	M	Rps4x	792	1053	116525147	11.4099
opossum	ovary	F	Rps4x	792	26661	101908756	330.324
opossum	kidney	F	Rps4x	792	4552	21754688	264.195
opossum	cerebellum	F	Rps4x	792	3521	23462802	189.479
opossum	brain	F	Rps4x	792	5566	58900238	119.317
opossum	heart	F	Rps4x	792	2612	29237367	112.8
opossum	liver	F	Rps4x	792	2581	88549519	36.8024
opossum	cerebellum	M	Rps4x	792	3493	23549205	187.282
opossum	heart	M	Rps4x	792	3746	49319970	95.9002
opossum	lung	M	Rps4x	792	3829	54706908	88.3726
opossum	kidney	M	Rps4x	792	4428	66599241	83.9485
opossum	brain	M	Rps4x	792	3352	62757083	67.4397
opossum	liver	M	Rps4x	792	1655.85	87332291	23.9398
opossum	testis	M	Rps4x	792	2058	125231380	20.7494
opossum	muscle	M	Rps4x	792	540	46986723	14.5108
rat	ovary	F	Rps4x	792	17610	44948255	494.676
rat	spleen	F	Rps4x	792	17211	54073009	401.884
rat	lung	F	Rps4x	792	17452	83912480	262.599
rat	heart	F	Rps4x	792	11917	86233093	174.489
rat	kidney	F	Rps4x	792	12198	99826225	154.283
rat	muscle	F	Rps4x	792	10057	87153601	145.699
rat	liver	F	Rps4x	792	6730	67364804	126.141
rat	brain	F	Rps4x	792	8130	132280264	77.6015
rat	spleen	M	Rps4x	792	85056	108073128	993.715
rat	colon	M	Rps4x	792	78536	112971298	877.759
rat	lung	M	Rps4x	792	53627	117269672	577.394
rat	heart	M	Rps4x	792	7731	35802852	272.642
rat	kidney	M	Rps4x	792	19549	114089612	216.348
rat	muscle	M	Rps4x	792	5702	37154959	193.769
rat	liver	M	Rps4x	792	3193	26181362	153.986
rat	brain	M	Rps4x	792	8624	119038900	91.4733
rat	testis	M	Rps4x	792	2055	115244483	22.5147
rhesus	brain	F	RPS4X	792	7350	31052072	298.863
rhesus	liver	F	RPS4X	792	3770	21711196	219.246
rhesus	kidney	F	RPS4X	792	2431	17581272	174.586
rhesus	ovary	F	RPS4X	792	3906	33156898	148.742
rhesus	cerebellum	F	RPS4X	792	2160	25528147	106.834
rhesus	heart	F	RPS4X	792	2068	28636572	91.1809
rhesus	spleen	M	RPS4X	792	19238	40625316	597.913
rhesus	lung	M	RPS4X	792	11358	38295330	374.482
rhesus	colon	M	RPS4X	792	5914	23727538	314.705
rhesus	heart	M	RPS4X	792	3410	20815484	206.844
rhesus	muscle	M	RPS4X	792	4454	31199952	180.248
rhesus	liver	M	RPS4X	792	4352	32224651	170.52
rhesus	kidney	M	RPS4X	792	2518	24115366	131.837
rhesus	cerebellum	M	RPS4X	792	1584	21141815	94.5992
rhesus	brain	M	RPS4X	792	4399	75285906	73.7759
rhesus	testis	M	RPS4X	792	1737	82272120	26.6576
wallaby	follicle	F	Rps4x	828	1165	62801825	34.519
wallaby	lung	F	Rps4x	828	1019	78692470	25.8296
wallaby	ovary	F	Rps4x	828	163	70564534	5.0489
wallaby	heart	F	Rps4x	828	161	80388945	3.9962
wallaby	adipose	F	Rps4x	828	126	67125529	3.9222
wallaby	spleen	F	Rps4x	828	90	69355834	3.1344
wallaby	liver	F	Rps4x	828	76	66615668	2.4293
wallaby	liver	M	Rps4x	828	419	55727170	14.6285
wallaby	phallus	M	Rps4x	828	222	72402119	6.3053
wallaby	testis	M	Rps4x	828	101	69194962	2.6879
chimp	kidney	M	RPS4Y1	838	2335.99	34169060	81.5819
chimp	cerebellum	M	RPS4Y1	838	555.32	19384434	34.1858
chimp	heart	M	RPS4Y1	838	955.01	43064259	26.4634
chimp	liver	M	RPS4Y1	838	241.24	17876248	16.1038
chimp	brain	M	RPS4Y1	838	955	97302500	11.7121
chimp	testis	M	RPS4Y1	838	254.3	26745671	11.3461
gorilla	kidney	M	RPS4Y1	792	4229	29684063	179.883
gorilla	liver	M	RPS4Y1	792	3096	34982548	111.744
gorilla	testis	M	RPS4Y1	792	7397	110076577	84.8468
gorilla	cerebellum	M	RPS4Y1	792	815	20661901	49.8037
gorilla	heart	M	RPS4Y1	792	531	30588563	21.9184
human	adipose	?	RPS4Y1	838	16	9810836	1.9461
human	liver	F	RPS4Y1	838	14	30478994	0.5481
human	adipose	F	RPS4Y1	838	9	50633611	0.2121
human	ovary	F	RPS4Y1	838	5	30513466	0.1955
human	kidney	F	RPS4Y1	838	8	53188179	0.1794
human	salivarygland	F	RPS4Y1	838	5	34345659	0.1737
human	appendix	F	RPS4Y1	838	4	28241111	0.169
human	spleen	F	RPS4Y1	838	7	53692806	0.1555
human	adrenal	F	RPS4Y1	838	5	38473511	0.155
human	stomach	F	RPS4Y1	838	2	20097530	0.1187
human	skin	F	RPS4Y1	838	3	30433490	0.1176
human	endometrium	F	RPS4Y1	838	2	20610866	0.1157
human	colon	F	RPS4Y1	838	3	31728526	0.1128
human	lymphnode	F	RPS4Y1	838	2	23860824	0.1
human	lung	F	RPS4Y1	838	5	60453443	0.0986
human	bonemarrow	F	RPS4Y1	838	2	34645079	0.0688
human	placenta	F	RPS4Y1	838	2	46710106	0.051
human	spleen	M	RPS4Y1	838	4136	48581553	101.593
human	lymphnode	M	RPS4Y1	838	1774	22572450	93.7844
human	bonemarrow	M	RPS4Y1	838	5100	66949084	90.9036
human	lung	M	RPS4Y1	838	1935	29340443	78.6991
human	kidney	M	RPS4Y1	838	1164	18261280	76.0637
human	prostate	M	RPS4Y1	838	4334	77956213	66.3428
human	appendix	M	RPS4Y1	838	938	18309446	61.1341
human	colon	M	RPS4Y1	838	2884	58393887	58.9364
human	stomach	M	RPS4Y1	838	2626	54300185	57.7097
human	smallintestine	M	RPS4Y1	838	3521	83247777	50.4718
human	skin	M	RPS4Y1	838	1092	27012132	48.2413
human	placenta	M	RPS4Y1	838	2502	62046128	48.1203
human	liver	M	RPS4Y1	838	1213	35036223	41.3142
human	duodenum	M	RPS4Y1	838	579	17980571	38.4265
human	heart	M	RPS4Y1	838	1057	35113905	35.9212
human	testis	M	RPS4Y1	838	7297	246794636	35.2829
human	salivarygland	M	RPS4Y1	838	731	28839686	30.247
human	brain	M	RPS4Y1	838	1001	41909019	28.5024
human	pancreas	M	RPS4Y1	838	432	24483870	21.0552
human	gallbladder	M	RPS4Y1	838	871	60088956	17.2973
human	bladder	M	RPS4Y1	838	666	54142377	14.6788
human	esophagus	M	RPS4Y1	838	486	66482323	8.7234
marmoset	liver	F	RPS4Y	792	6	32192774	0.2353
marmoset	ovary	F	RPS4Y	792	4	22034469	0.2292
marmoset	brain	F	RPS4Y	792	3	36544979	0.1036
marmoset	kidney	F	RPS4Y	792	2	24553329	0.1028
marmoset	cerebellum	F	RPS4Y	792	1	38437551	0.0328
marmoset	liver	M	RPS4Y	792	3086	47504110	82.0237
marmoset	testis	M	RPS4Y	792	6436	110568984	73.4949
marmoset	heart	M	RPS4Y	792	1324	30211556	55.3336
marmoset	brain	M	RPS4Y	792	1015	26093403	49.1145
marmoset	cerebellum	M	RPS4Y	792	757	29474916	32.4278
marmoset	kidney	M	RPS4Y	792	1	24017790	0.0525
rhesus	cerebellum	F	RPS4Y1	792	2	25528147	0.0989
rhesus	brain	F	RPS4Y1	792	1	19068947	0.0662
rhesus	spleen	M	RPS4Y1	792	8429	40625316	261.971
rhesus	lung	M	RPS4Y1	792	5858	38295330	193.143
rhesus	colon	M	RPS4Y1	792	2910	23727538	154.851
rhesus	liver	M	RPS4Y1	792	3516	32224651	137.764
rhesus	heart	M	RPS4Y1	792	1622	20815484	98.3873
rhesus	muscle	M	RPS4Y1	792	1737	31199952	70.2943
rhesus	kidney	M	RPS4Y1	792	1234	24115366	64.6094
rhesus	cerebellum	M	RPS4Y1	792	626	21141815	37.3858
rhesus	brain	M	RPS4Y1	792	2097	75285906	35.1689
rhesus	testis	M	RPS4Y1	792	1115	82272120	17.1118
marmoset	ovary	F	UBA1A	3189	26	22034469	0.37
marmoset	cerebellum	F	UBA1A	3189	26	38437551	0.2121
marmoset	kidney	F	UBA1A	3189	13	24553329	0.166
marmoset	brain	F	UBA1A	3189	10	36544979	0.0858
marmoset	heart	F	UBA1A	3189	3	24859231	0.0378
marmoset	liver	F	UBA1A	3189	2	32192774	0.0194
marmoset	testis	M	UBA1A	3189	9577	110568984	27.1607
marmoset	brain	M	UBA1A	3189	16	26093403	0.1922
marmoset	kidney	M	UBA1A	3189	5	24017790	0.0652
marmoset	cerebellum	M	UBA1A	3189	4	29474916	0.0425
marmoset	heart	M	UBA1A	3189	3	30211556	0.0311
marmoset	liver	M	UBA1A	3189	1	47504110	0.0066
bull	brain	F	UBA1X	3394	15427	70880150	64.1276
bull	adipose	F	UBA1X	3394	6139	29537722	61.2362
bull	kidney	F	UBA1X	3394	9734	47558119	60.3052
bull	adrenal	F	UBA1X	3394	5650	28493769	58.4233
bull	lung	F	UBA1X	3394	1460	7858338	54.7406
bull	lymphnode	F	UBA1X	3394	7929	44969247	51.9506
bull	spleen	F	UBA1X	3394	6015	36724222	48.2582
bull	ovary	F	UBA1X	3394	11921	75147298	46.7398
bull	thyroid	F	UBA1X	3394	3470	22544452	45.35
bull	duodenum	F	UBA1X	3394	4902	32978455	43.7956
bull	colon	F	UBA1X	3394	6608	47041512	41.3882
bull	bonemarrow	F	UBA1X	3394	9848	72259022	40.1554
bull	follicle	F	UBA1X	3394	2961	22006039	39.6446
bull	mammary_gland	F	UBA1X	3394	961	7220256	39.2156
bull	liver	F	UBA1X	3394	970	8966743	31.8731
bull	kidney	M	UBA1X	3394	28914	140959333	60.4369
bull	colon	M	UBA1X	3394	23937	119761742	58.8897
bull	brain	M	UBA1X	3394	18347	104353205	51.8021
bull	lung	M	UBA1X	3394	17939	125919034	41.9754
bull	heart	M	UBA1X	3394	16461	117554231	41.2578
bull	prostate	M	UBA1X	3394	2334	16836216	40.8455
bull	hypothalamus	M	UBA1X	3394	3910	30231773	38.1066
bull	adipose	M	UBA1X	3394	5175	42187417	36.1422
bull	spleen	M	UBA1X	3394	10093	116884523	25.442
bull	liver	M	UBA1X	3394	11475	143491535	23.5621
bull	muscle	M	UBA1X	3394	16938	224487093	22.2309
bull	duodenum	M	UBA1X	3394	3756	50442955	21.9388
bull	testis	M	UBA1X	3394	13257	248994228	15.6871
marmoset	brain	F	UBA1X	3171	6928	36544979	59.7838
marmoset	cerebellum	F	UBA1X	3171	6321	38437551	51.8601
marmoset	ovary	F	UBA1X	3171	3269	22034469	46.786
marmoset	kidney	F	UBA1X	3171	2782	24553329	35.7314
marmoset	liver	F	UBA1X	3171	2258	32192774	22.1191
marmoset	heart	F	UBA1X	3171	1646	24859231	20.8807
marmoset	testis	M	UBA1X	3171	23505	110568984	67.0394
marmoset	cerebellum	M	UBA1X	3171	4890	29474916	52.319
marmoset	brain	M	UBA1X	3171	3734	26093403	45.1281
marmoset	kidney	M	UBA1X	3171	2522	24017790	33.1143
marmoset	heart	M	UBA1X	3171	2687	30211556	28.0477
marmoset	liver	M	UBA1X	3171	2111	47504110	14.0139
mouse	cerebellum	F	Uba1x	4073	8918	41340785	52.9632
mouse	brain	F	Uba1x	4073	14387	67671232	52.1977
mouse	heart	F	Uba1x	4073	5293	44668984	29.0925
mouse	ovary	F	Uba1x	4073	12533	131383235	23.4207
mouse	liver	F	Uba1x	4073	3687	48306727	18.7392
mouse	kidney	F	Uba1x	4073	3404	45613332	18.3224
mouse	brain	M	Uba1x	4073	24314	118824353	50.2384
mouse	spleen	M	Uba1x	4073	24293	120180956	49.6284
mouse	kidney	M	Uba1x	4073	21735	118885190	44.8866
mouse	liver	M	Uba1x	4073	21635	134045721	39.6268
mouse	colon	M	Uba1x	4073	11119	87447334	31.2179
mouse	testis	M	Uba1x	4073	13168	116525147	27.745
mouse	muscle	M	Uba1x	4073	10529	117171737	22.0622
mouse	lung	M	Uba1x	4073	5365	83904381	15.6989
opossum	cerebellum	F	Uba1x	2814	5022	23462802	76.0628
opossum	kidney	F	Uba1x	2814	3037	21754688	49.6098
opossum	heart	F	Uba1x	2814	3392	29237367	41.2281
opossum	brain	F	Uba1x	2814	5803	58900238	35.0115
opossum	ovary	F	Uba1x	2814	6010	101908756	20.9574
opossum	liver	F	Uba1x	2814	1811	88549519	7.2678
opossum	cerebellum	M	Uba1x	2814	5803	23549205	87.5693
opossum	heart	M	Uba1x	2814	4941	49319970	35.6014
opossum	brain	M	Uba1x	2814	6115	62757083	34.6265
opossum	testis	M	Uba1x	2814	7356	125231380	20.8739
opossum	kidney	M	Uba1x	2814	3186	66599241	17.0001
opossum	liver	M	Uba1x	2814	1165	87332291	4.7405
opossum	lung	M	Uba1x	2814	724	54706908	4.7029
opossum	muscle	M	Uba1x	2814	512	46986723	3.8723
rat	ovary	F	Uba1x	3524	5193	44948255	32.7845
rat	spleen	F	Uba1x	3524	3246	54073009	17.0346
rat	brain	F	Uba1x	3524	7886	132280264	16.917
rat	kidney	F	Uba1x	3524	5062	99826225	14.3893
rat	heart	F	Uba1x	3524	4239	86233093	13.9493
rat	lung	F	Uba1x	3524	3890	83912480	13.1548
rat	liver	F	Uba1x	3524	2057	67364804	8.6649
rat	muscle	F	Uba1x	3524	2581	87153601	8.4036
rat	spleen	M	Uba1x	3524	21082	108073128	55.3551
rat	brain	M	Uba1x	3524	20071	119038900	47.8458
rat	kidney	M	Uba1x	3524	17379	114089612	43.2257
rat	colon	M	Uba1x	3524	16254	112971298	40.8278
rat	lung	M	Uba1x	3524	16765	117269672	40.5678
rat	testis	M	Uba1x	3524	13923	115244483	34.2828
rat	liver	M	Uba1x	3524	2676	26181362	29.004
rat	muscle	M	Uba1x	3524	3612	37154959	27.5864
rat	heart	M	Uba1x	3524	3124	35802852	24.7603
mouse	brain	F	Uba1y	3981	19	25341699	0.1883
mouse	cerebellum	F	Uba1y	3981	1	41340785	0.006
mouse	kidney	F	Uba1y	3981	1	45613332	0.0055
mouse	testis	M	Uba1y	3981	2571	116525147	5.5423
mouse	brain	M	Uba1y	3981	42	118824353	0.0887
mouse	kidney	M	Uba1y	3981	1	118885190	0.0021
mouse	muscle	M	Uba1y	3981	1	117171737	0.0021
mouse	liver	M	Uba1y	3981	1	134045721	0.0018
opossum	brain	F	Uba1y	2951	1	47574556	0.0071
opossum	testis	M	Uba1y	2951	6187	125231380	16.7416
opossum	kidney	M	Uba1y	2951	2	41021346	0.0165
opossum	lung	M	Uba1y	2951	1	27561494	0.0122
rat	liver	F	Uba1y	3420	11	18614381	0.1727
rat	brain	F	Uba1y	3420	4	33758323	0.0346
rat	lung	F	Uba1y	3420	1	16179837	0.018
rat	testis	M	Uba1y	3420	9980	115244483	25.3212
rat	lung	M	Uba1y	3420	255	117269672	0.6358
rat	spleen	M	Uba1y	3420	125	108073128	0.3381
rat	colon	M	Uba1y	3420	35	112971298	0.0905
rat	brain	M	Uba1y	3420	30	119038900	0.0736
rat	heart	M	Uba1y	3420	1	35802852	0.0081
rat	muscle	M	Uba1y	3420	1	37154959	0.0078
rat	kidney	M	Uba1y	3420	1	114089612	0.0025
* Tissues with zero hits for a given gene are omitted.
* FPKM = fragments mapping to gene per kb gene length per millions of reads
Total number of reads per run was used for normalization instead of total number of mapped reads
because of inconsistency in completeness of transcriptomes among species.
