# Supplementary material for: Sex chromosome-to-autosome transposition events counter Y-chromosome gene loss in mammals
Source: Genome Biol. 2015 May 28;16(1):104. doi: 10.1186/s13059-015-0667-4 (PMC4446799; doi:10.1186/s13059-015-0667-4)
Supplement: Additional file 5: Table S3. — Synonymous and non-synonymous substitution rate (dS and dN) calculations. [file 13059_2015_667_MOESM5_ESM.xlsx]

## Sheet: Sheet1
Table S3: Synonymous and non-synonymous substitution rate (dS and dN) calculations
	# of synonymous sites (S)	# of nonsynonymous sites (N)	synonymous substitution rate (dS)	nonsynonymous substitution rate (dN)	dN/dS
Eif1ay mouse vs. rat	124.1	307.9	0.1994	0.0002	0.001
EIF2S3 human vs. sq. monkey	376.8	1039.2	0.1057	0.0079	0.0751
Rps4 mouse vs. rat	123.9	662.1	0.2577	0.0015	0.0059
RPS4(1) opossum vs. wallaby	203.7	585.3	0.3965	0.0052	0.0132
RPS4(2) opossum vs. wallaby	189.6	599.4	0.3169	0.0017	0.0053
RPS4 opossum vs. bull	198	591	0.9617	0.0173	0.018
UBA1 marmoset vs. sq. monkey	805.4	1963.6	0.1548	0.0524	0.3381
