# Supplementary material for: Sex chromosome-to-autosome transposition events counter Y-chromosome gene loss in mammals
Source: Genome Biol. 2015 May 28;16(1):104. doi: 10.1186/s13059-015-0667-4 (PMC4446799; doi:10.1186/s13059-015-0667-4)
Supplement: Additional file 7: Table S4. — (A) Expression breadth of all human X-to-autosome retrogenes and their X-linked progenitors. Female and male data are shown separately. (B) FPKM values used to calculate expression breadth. [file 13059_2015_667_MOESM7_ESM.xlsx]

## Sheet: Expression breadth
Table S4A: Expression breadth of all human X-to-autosome retrogenes and their X-linked progenitors.
X-linked	GenBank	Autosomal		GenBank		Expression breadth*		Retrogene:X
progenitor	accession #	retrogene	Chr.	accession #	Sex	X-linked	Retrogene	Ratio
CETN2	NM_004344.1	CETN1	18	NM_004066.1	M	0.5	0.055	0.11
					F	0.485	0.055	0.113402
CHM	NM_000390	CHML	1	NM_001821	M	0.385	0.436	1.13247
					F	0.579	0.405	0.699482
COX7B	NM_001866.2	COX7B2	4	NM_130902.2	M	0.426	0.058	0.13615
					F	0.459	0	0
CSTF2	NM_001325	CSTF2T	10	NM_015235	M	0.532	0.594	1.11654
					F	0.556	0.523	0.940647
EIF2S3	NM_001415.3	EIF2S3P	12	NG_003215.3	M	0.62	0.12	0.193548
					F	0.52	0.232	0.446154
FAM50A	NM_004699.3	FAM50B	6	NM_012135.1	M	0.732	0.482	0.65847
					F	0.652	0.496	0.760736
IGBP1	NM_001551	IGBP1P2	17	NG_012738	M	0.733	0.06	0.0818554
					F	0.398	0.168	0.422111
KIF4A	NM_012310.4	KIF4B	5	NM_001099293.1	M	0.261	0.058	0.222222
					F	0.263	0.231	0.878327
KLHL13	NM_033495.3	KLHL9	9	NM_018847.2	M	0.311	0.627	2.01608
					F	0.236	0.598	2.5339
MCTS1	NM_014060.2	MCTS2P	20	NR_003677	M	0.617	0.491	0.795786
					F	0.54	0.387	0.716667
NAA10	NM_001256119.1	NAA11	4	NM_032693.2	M	0.527	0.113	0.214421
					F	0.72	0.056	0.0777778
NXT2	NM_018698.4	NXT1	20	NM_013248.2	M	0.257	0.296	1.15175
					F	0.48	0.653	1.36042
PDHA1	NM_000284	PDHA2	4	NM_005390	M	0.38	0.055	0.144737
					F	0.495	0	0
PGK1	NM_000291.3	PGK2	6	NM_138733.4	M	0.683	0.055	0.0805271
					F	0.54	0	0
PRPS1	NM_002764.3	PRPS1L1	7	NM_175886.2	M	0.51	0.056	0.109804
					F	0.465	0.055	0.11828
RBMX	NM_002139.3	RBMXL2	11	NM_014469.4	M	0.556	0.056	0.100719
					F	0.384	0.257	0.669271
RPL10	NM_006013.3	RPL10L	14	NM_080746.2	M	0.507	0.057	0.112426
					F	0.313	0.099	0.316294
RPL36A	NM_021029.5	RPL36AL	14	NM_001001	M	0.342	0.694	2.02924
					F	0.357	0.466	1.30532
RRAGB	NM_016656.3	RRAGA	9	NM_006570.4	M	0.337	0.501	1.48665
					F	0.442	0.617	1.39593
TAF1	NM_004606	TAF1L	9	NM_153809	M	0.528	0.057	0.107955
					F	0.59	0	0
TAF7L	NM_024885.3	TAF7	5	NM_005642	M	0.062	0.657	10.5968
					F	0.258	0.596	2.31008
TKTL1	NM_012253	TKTL2	4	NM_032136	M	0.057	0.056	0.982456
					F	0.275	0.192	0.698182
TMEM185A	NM_032508	TMEM185B	2	NM_024121.2	M	0.532	0.678	1.27444
					F	0.414	0.691	1.66908
UTP14A	NM_006649.3	UTP14C	13	NM_021645.5	M	0.564	0.577	1.02305
					F	0.575	0.578	1.00522
XIAP	NM_001167.3	BIRC8	19	NM_033341.4	M	0.42	0.055	0.130952
					F	0.511	0	0
*Normalized expression of each gene to the highest fragments per kilobase per million reads (FPKM) in any tissue,
taking average expression across all tissues.

## Sheet: FPKM values
Table S4B: FPKM values used to calculate expression depth.
Tissue	Sex	Gene	Gene length (bp)	# hits*	# reads in dataset	FPKM
lymphnode	F	CETN1	1161	1	11996209	0.0717
smallintestine	M	CETN1	1161	1	9794787	0.0879
testis	M	CETN1	1161	12509	246794636	43.657
adipose	?	CETN2	1081	170	9810836	16.0293
adipose	F	CETN2	1081	753	55176812	12.6244
adrenal	F	CETN2	1081	888	60406908	13.5988
appendix	F	CETN2	1081	276	36993670	6.9016
bonemarrow	F	CETN2	1081	292	64333375	4.1987
brain	F	CETN2	1081	481	28466648	15.6308
colon	F	CETN2	1081	845	81902160	9.5441
duodenum	F	CETN2	1081	84	18465663	4.2081
endometrium	F	CETN2	1081	914	60359088	14.008
esophagus	F	CETN2	1081	84	26838014	2.8953
gallbladder	F	CETN2	1081	140	26533022	4.881
heart	F	CETN2	1081	422	92665771	4.2127
kidney	F	CETN2	1081	1273	53188179	22.1405
liver	F	CETN2	1081	227	30478994	6.8896
lung	F	CETN2	1081	1361	82811703	15.2033
lymphnode	F	CETN2	1081	333	115770562	2.6608
ovary	F	CETN2	1081	1268	62346927	18.8138
pancreas	F	CETN2	1081	56	29031085	1.7844
placenta	F	CETN2	1081	391	61951772	5.8384
salivarygland	F	CETN2	1081	275	48617505	5.2325
skin	F	CETN2	1081	116	61312525	1.7501
spleen	F	CETN2	1081	341	53692806	5.875
stomach	F	CETN2	1081	124	20097530	5.7075
thyroid	F	CETN2	1081	1224	130273124	8.6916
appendix	M	CETN2	1081	130	18309446	6.5681
bladder	M	CETN2	1081	242	54142377	4.1347
bonemarrow	M	CETN2	1081	543	66949084	7.5029
brain	M	CETN2	1081	695	41909019	15.3409
colon	M	CETN2	1081	566	58393887	8.9665
duodenum	M	CETN2	1081	99	17980571	5.0933
esophagus	M	CETN2	1081	193	66482323	2.6855
gallbladder	M	CETN2	1081	240	60088956	3.6947
heart	M	CETN2	1081	279	35113905	7.3502
kidney	M	CETN2	1081	378	18261280	19.1485
liver	M	CETN2	1081	269	35036223	7.1024
lung	M	CETN2	1081	497	29340443	15.6698
lymphnode	M	CETN2	1081	147	22572450	6.0243
pancreas	M	CETN2	1081	55	24483870	2.078
placenta	M	CETN2	1081	475	62046128	7.0819
prostate	M	CETN2	1081	1433	77956213	17.0047
salivarygland	M	CETN2	1081	100	28839686	3.2076
skin	M	CETN2	1081	148	27012132	5.0684
smallintestine	M	CETN2	1081	480	83247777	5.3338
spleen	M	CETN2	1081	352	48581553	6.7026
stomach	M	CETN2	1081	423	54300185	7.2063
testis	M	CETN2	1081	2554	246794636	9.5732
adipose	?	CHM	5442	204	9810836	3.8208
adipose	F	CHM	5442	889	55176812	2.9606
adrenal	F	CHM	5442	910	60406908	2.7681
appendix	F	CHM	5442	350	36993670	1.7385
bonemarrow	F	CHM	5442	154	64333375	0.4398
brain	F	CHM	5442	428	28466648	2.7627
colon	F	CHM	5442	1410	81902160	3.1634
duodenum	F	CHM	5442	124	18465663	1.2339
endometrium	F	CHM	5442	505	60359088	1.5374
esophagus	F	CHM	5442	54	26838014	0.3697
gallbladder	F	CHM	5442	120	26533022	0.831
heart	F	CHM	5442	348	92665771	0.69
kidney	F	CHM	5442	1063	53188179	3.6724
liver	F	CHM	5442	268	30478994	1.6157
lung	F	CHM	5442	736	82811703	1.6331
lymphnode	F	CHM	5442	594	115770562	0.9428
ovary	F	CHM	5442	711	62346927	2.0955
pancreas	F	CHM	5442	67	29031085	0.424
placenta	F	CHM	5442	750	61951772	2.2245
salivarygland	F	CHM	5442	208	48617505	0.7861
skin	F	CHM	5442	156	61312525	0.4675
spleen	F	CHM	5442	740	53692806	2.5325
stomach	F	CHM	5442	238	20097530	2.176
thyroid	F	CHM	5442	860	130273124	1.213
appendix	M	CHM	5442	156	18309446	1.5656
bladder	M	CHM	5442	216	54142377	0.733
bonemarrow	M	CHM	5442	71	66949084	0.1948
brain	M	CHM	5442	1113	41909019	4.8801
colon	M	CHM	5442	744	58393887	2.3412
duodenum	M	CHM	5442	84	17980571	0.8584
esophagus	M	CHM	5442	135	66482323	0.3731
gallbladder	M	CHM	5442	168	60088956	0.5137
heart	M	CHM	5442	230	35113905	1.2036
kidney	M	CHM	5442	301	18261280	3.0288
liver	M	CHM	5442	262	35036223	1.3741
lung	M	CHM	5442	302	29340443	1.8913
lymphnode	M	CHM	5442	228	22572450	1.856
pancreas	M	CHM	5442	63	24483870	0.4728
placenta	M	CHM	5442	629	62046128	1.8628
prostate	M	CHM	5442	865	77956213	2.0389
salivarygland	M	CHM	5442	154	28839686	0.9812
skin	M	CHM	5442	84	27012132	0.5714
smallintestine	M	CHM	5442	476	83247777	1.0506
spleen	M	CHM	5442	681	48581553	2.5758
stomach	M	CHM	5442	663	54300185	2.2436
testis	M	CHM	5442	1634	246794636	1.2166
adipose	?	CHML	7064	74	9810836	1.0677
adipose	F	CHML	7064	338	55176812	0.8671
adrenal	F	CHML	7064	191	60406908	0.4476
appendix	F	CHML	7064	284	36993670	1.0867
bonemarrow	F	CHML	7064	309	64333375	0.6799
brain	F	CHML	7064	303	28466648	1.5067
colon	F	CHML	7064	773	81902160	1.336
duodenum	F	CHML	7064	58	18465663	0.4446
endometrium	F	CHML	7064	393	60359088	0.9217
esophagus	F	CHML	7064	27	26838014	0.1424
gallbladder	F	CHML	7064	69	26533022	0.3681
heart	F	CHML	7064	197	92665771	0.3009
kidney	F	CHML	7064	334	53188179	0.8889
liver	F	CHML	7064	113	30478994	0.5248
lung	F	CHML	7064	531	82811703	0.9077
lymphnode	F	CHML	7064	372	115770562	0.4548
ovary	F	CHML	7064	872	62346927	1.9799
pancreas	F	CHML	7064	29	29031085	0.1414
placenta	F	CHML	7064	1115	61951772	2.5478
salivarygland	F	CHML	7064	97	48617505	0.2824
skin	F	CHML	7064	122	61312525	0.2816
spleen	F	CHML	7064	443	53692806	1.1679
stomach	F	CHML	7064	118	20097530	0.8311
thyroid	F	CHML	7064	429	130273124	0.4661
appendix	M	CHML	7064	96	18309446	0.7422
bladder	M	CHML	7064	81	54142377	0.2117
bonemarrow	M	CHML	7064	803	66949084	1.6979
brain	M	CHML	7064	775	41909019	2.6178
colon	M	CHML	7064	601	58393887	1.4569
duodenum	M	CHML	7064	46	17980571	0.3621
esophagus	M	CHML	7064	70	66482323	0.149
gallbladder	M	CHML	7064	110	60088956	0.2591
heart	M	CHML	7064	109	35113905	0.4394
kidney	M	CHML	7064	115	18261280	0.8914
liver	M	CHML	7064	140	35036223	0.5656
lung	M	CHML	7064	375	29340443	1.8093
lymphnode	M	CHML	7064	177	22572450	1.11
pancreas	M	CHML	7064	24	24483870	0.1387
placenta	M	CHML	7064	1187	62046128	2.7082
prostate	M	CHML	7064	277	77956213	0.503
salivarygland	M	CHML	7064	44	28839686	0.2159
skin	M	CHML	7064	101	27012132	0.5293
smallintestine	M	CHML	7064	419	83247777	0.7125
spleen	M	CHML	7064	392	48581553	1.1422
stomach	M	CHML	7064	382	54300185	0.9958
testis	M	CHML	7064	3511	246794636	2.0139
adipose	?	COX7B	456	291	9810836	65.0462
adipose	F	COX7B	456	1183	55176812	47.0179
adrenal	F	COX7B	456	1011	60406908	36.7028
appendix	F	COX7B	456	543	36993670	32.189
bonemarrow	F	COX7B	456	1138	64333375	38.7919
brain	F	COX7B	456	408	28466648	31.431
colon	F	COX7B	456	3512	81902160	94.036
duodenum	F	COX7B	456	554	18465663	65.793
endometrium	F	COX7B	456	428	60359088	15.5502
esophagus	F	COX7B	456	178	26838014	14.5447
gallbladder	F	COX7B	456	146	26533022	12.067
heart	F	COX7B	456	3798	92665771	89.8815
kidney	F	COX7B	456	2721	53188179	112.189
liver	F	COX7B	456	1066	30478994	76.6993
lung	F	COX7B	456	758	82811703	20.073
lymphnode	F	COX7B	456	979	115770562	18.5446
ovary	F	COX7B	456	474	62346927	16.6724
pancreas	F	COX7B	456	103	29031085	7.7805
placenta	F	COX7B	456	839	61951772	29.6991
salivarygland	F	COX7B	456	687	48617505	30.9884
skin	F	COX7B	456	203	61312525	7.2607
spleen	F	COX7B	456	580	53692806	23.689
stomach	F	COX7B	456	843	20097530	91.9856
thyroid	F	COX7B	456	895	130273124	15.0661
appendix	M	COX7B	456	241	18309446	28.8653
bladder	M	COX7B	456	402	54142377	16.2826
bonemarrow	M	COX7B	456	2436	66949084	79.7935
brain	M	COX7B	456	844	41909019	44.1641
colon	M	COX7B	456	3206	58393887	120.401
duodenum	M	COX7B	456	533	17980571	65.0068
esophagus	M	COX7B	456	268	66482323	8.8402
gallbladder	M	COX7B	456	302	60088956	11.0216
heart	M	COX7B	456	2102	35113905	131.277
kidney	M	COX7B	456	781	18261280	93.7896
liver	M	COX7B	456	1044	35036223	65.3459
lung	M	COX7B	456	347	29340443	25.9356
lymphnode	M	COX7B	456	373	22572450	36.238
pancreas	M	COX7B	456	91	24483870	8.1507
placenta	M	COX7B	456	979	62046128	34.6021
prostate	M	COX7B	456	1277	77956213	35.9232
salivarygland	M	COX7B	456	392	28839686	29.8078
skin	M	COX7B	456	256	27012132	20.7833
smallintestine	M	COX7B	456	2365	83247777	62.3008
spleen	M	COX7B	456	700	48581553	31.5981
stomach	M	COX7B	456	1149	54300185	46.4038
testis	M	COX7B	456	1175	246794636	10.4408
placenta	M	COX7B2	542	17	47397099	0.6617
testis	M	COX7B2	542	1930	246794636	14.4285
adipose	?	CSTF2	2015	28	9810836	1.4163
adipose	F	CSTF2	2015	191	55176812	1.7179
adrenal	F	CSTF2	2015	231	60406908	1.8977
appendix	F	CSTF2	2015	255	36993670	3.4208
bonemarrow	F	CSTF2	2015	190	64333375	1.4656
brain	F	CSTF2	2015	223	28466648	3.8877
colon	F	CSTF2	2015	650	81902160	3.9386
duodenum	F	CSTF2	2015	87	18465663	2.3381
endometrium	F	CSTF2	2015	199	60359088	1.6361
esophagus	F	CSTF2	2015	68	26838014	1.2574
gallbladder	F	CSTF2	2015	39	26533022	0.7294
heart	F	CSTF2	2015	117	92665771	0.6266
kidney	F	CSTF2	2015	240	53188179	2.2393
liver	F	CSTF2	2015	64	30478994	1.042
lung	F	CSTF2	2015	281	82811703	1.6839
lymphnode	F	CSTF2	2015	360	115770562	1.5432
ovary	F	CSTF2	2015	235	62346927	1.8705
pancreas	F	CSTF2	2015	16	29031085	0.2735
placenta	F	CSTF2	2015	217	61951772	1.7383
salivarygland	F	CSTF2	2015	114	48617505	1.1636
skin	F	CSTF2	2015	78	61312525	0.6313
spleen	F	CSTF2	2015	256	53692806	2.3661
stomach	F	CSTF2	2015	52	20097530	1.284
thyroid	F	CSTF2	2015	182	130273124	0.6933
appendix	M	CSTF2	2015	79	18309446	2.1412
bladder	M	CSTF2	2015	104	54142377	0.9532
bonemarrow	M	CSTF2	2015	327	66949084	2.4239
brain	M	CSTF2	2015	148	41909019	1.7525
colon	M	CSTF2	2015	395	58393887	3.357
duodenum	M	CSTF2	2015	78	17980571	2.1528
esophagus	M	CSTF2	2015	101	66482323	0.7539
gallbladder	M	CSTF2	2015	82	60088956	0.6772
heart	M	CSTF2	2015	75	35113905	1.06
kidney	M	CSTF2	2015	66	18261280	1.7936
liver	M	CSTF2	2015	50	35036223	0.7082
lung	M	CSTF2	2015	122	29340443	2.0635
lymphnode	M	CSTF2	2015	193	22572450	4.2432
pancreas	M	CSTF2	2015	14	24483870	0.2837
placenta	M	CSTF2	2015	274	62046128	2.1915
prostate	M	CSTF2	2015	287	77956213	1.827
salivarygland	M	CSTF2	2015	55	28839686	0.9464
skin	M	CSTF2	2015	122	27012132	2.2414
smallintestine	M	CSTF2	2015	345	83247777	2.0567
spleen	M	CSTF2	2015	224	48581553	2.2882
stomach	M	CSTF2	2015	229	54300185	2.0929
testis	M	CSTF2	2015	2201	246794636	4.4259
adipose	?	CSTF2T	4110	148	9810836	3.6704
adipose	F	CSTF2T	4110	772	55176812	3.4042
adrenal	F	CSTF2T	4110	684	60406908	2.755
appendix	F	CSTF2T	4110	740	36993670	4.867
bonemarrow	F	CSTF2T	4110	364	64333375	1.3766
brain	F	CSTF2T	4110	807	28466648	6.8975
colon	F	CSTF2T	4110	1342	81902160	3.9867
duodenum	F	CSTF2T	4110	201	18465663	2.6484
endometrium	F	CSTF2T	4110	690	60359088	2.7814
esophagus	F	CSTF2T	4110	64	26838014	0.5802
gallbladder	F	CSTF2T	4110	137	26533022	1.2562
heart	F	CSTF2T	4110	506	92665771	1.3285
kidney	F	CSTF2T	4110	808	53188179	3.6961
liver	F	CSTF2T	4110	315	30478994	2.5145
lung	F	CSTF2T	4110	866	82811703	2.5443
lymphnode	F	CSTF2T	4110	1319	115770562	2.772
ovary	F	CSTF2T	4110	1168	62346927	4.5581
pancreas	F	CSTF2T	4110	147	29031085	1.232
placenta	F	CSTF2T	4110	727	61951772	2.8552
salivarygland	F	CSTF2T	4110	302	48617505	1.5113
skin	F	CSTF2T	4110	258	61312525	1.0238
spleen	F	CSTF2T	4110	1176	53692806	5.329
stomach	F	CSTF2T	4110	305	20097530	3.6924
thyroid	F	CSTF2T	4110	767	130273124	1.4325
appendix	M	CSTF2T	4110	388	18309446	5.156
bladder	M	CSTF2T	4110	244	54142377	1.0965
bonemarrow	M	CSTF2T	4110	912	66949084	3.3144
brain	M	CSTF2T	4110	1008	41909019	5.852
colon	M	CSTF2T	4110	848	58393887	3.5333
duodenum	M	CSTF2T	4110	169	17980571	2.2868
esophagus	M	CSTF2T	4110	117	66482323	0.4281
gallbladder	M	CSTF2T	4110	230	60088956	0.9313
heart	M	CSTF2T	4110	333	35113905	2.3074
kidney	M	CSTF2T	4110	256	18261280	3.4108
liver	M	CSTF2T	4110	288	35036223	2
lung	M	CSTF2T	4110	331	29340443	2.7448
lymphnode	M	CSTF2T	4110	564	22572450	6.0793
pancreas	M	CSTF2T	4110	75	24483870	0.7453
placenta	M	CSTF2T	4110	912	62046128	3.5763
prostate	M	CSTF2T	4110	949	77956213	2.9619
salivarygland	M	CSTF2T	4110	232	28839686	1.9572
skin	M	CSTF2T	4110	201	27012132	1.8104
smallintestine	M	CSTF2T	4110	1000	83247777	2.9227
spleen	M	CSTF2T	4110	1233	48581553	6.1751
stomach	M	CSTF2T	4110	717	54300185	3.2127
testis	M	CSTF2T	4110	3625	246794636	3.5738
adipose	?	FAM50A	1351	268	9810836	20.2196
adipose	F	FAM50A	1351	1222	55176812	16.393
adrenal	F	FAM50A	1351	1002	60406908	12.2779
appendix	F	FAM50A	1351	541	36993670	10.8246
bonemarrow	F	FAM50A	1351	521	64333375	5.9944
brain	F	FAM50A	1351	519	28466648	13.495
colon	F	FAM50A	1351	1566	81902160	14.1527
duodenum	F	FAM50A	1351	261	18465663	10.4621
endometrium	F	FAM50A	1351	684	60359088	8.3879
esophagus	F	FAM50A	1351	72	26838014	1.9857
gallbladder	F	FAM50A	1351	139	26533022	3.8776
heart	F	FAM50A	1351	621	92665771	4.9604
kidney	F	FAM50A	1351	712	53188179	9.9085
liver	F	FAM50A	1351	261	30478994	6.3384
lung	F	FAM50A	1351	1132	82811703	10.1181
lymphnode	F	FAM50A	1351	808	115770562	5.166
ovary	F	FAM50A	1351	532	62346927	6.3159
pancreas	F	FAM50A	1351	127	29031085	3.238
placenta	F	FAM50A	1351	1224	61951772	14.6242
salivarygland	F	FAM50A	1351	483	48617505	7.3535
skin	F	FAM50A	1351	186	61312525	2.2454
spleen	F	FAM50A	1351	912	53692806	12.5725
stomach	F	FAM50A	1351	196	20097530	7.2186
thyroid	F	FAM50A	1351	803	130273124	4.5625
appendix	M	FAM50A	1351	244	18309446	9.8641
bladder	M	FAM50A	1351	274	54142377	3.7459
bonemarrow	M	FAM50A	1351	870	66949084	9.6187
brain	M	FAM50A	1351	590	41909019	10.4205
colon	M	FAM50A	1351	732	58393887	9.2787
duodenum	M	FAM50A	1351	217	17980571	8.933
esophagus	M	FAM50A	1351	102	66482323	1.1356
gallbladder	M	FAM50A	1351	226	60088956	2.7839
heart	M	FAM50A	1351	351	35113905	7.3989
kidney	M	FAM50A	1351	264	18261280	10.7008
liver	M	FAM50A	1351	189	35036223	3.9929
lung	M	FAM50A	1351	506	29340443	12.7652
lymphnode	M	FAM50A	1351	282	22572450	9.2473
pancreas	M	FAM50A	1351	82	24483870	2.479
placenta	M	FAM50A	1351	981	62046128	11.703
prostate	M	FAM50A	1351	1008	77956213	9.5709
salivarygland	M	FAM50A	1351	220	28839686	5.6464
skin	M	FAM50A	1351	259	27012132	7.0971
smallintestine	M	FAM50A	1351	1102	83247777	9.7983
spleen	M	FAM50A	1351	884	48581553	13.4686
stomach	M	FAM50A	1351	917	54300185	12.5
testis	M	FAM50A	1351	1786	246794636	5.3566
adipose	?	FAM50B	1618	40	9810836	2.5198
adipose	F	FAM50B	1618	165	55176812	1.8481
adrenal	F	FAM50B	1618	145	60406908	1.4835
appendix	F	FAM50B	1618	65	36993670	1.0859
bonemarrow	F	FAM50B	1618	39	34645079	0.6957
brain	F	FAM50B	1618	42	28466648	0.9118
colon	F	FAM50B	1618	177	81902160	1.3356
duodenum	F	FAM50B	1618	36	18465663	1.2049
endometrium	F	FAM50B	1618	177	60359088	1.8123
esophagus	F	FAM50B	1618	8	26838014	0.1842
gallbladder	F	FAM50B	1618	24	26533022	0.559
heart	F	FAM50B	1618	167	92665771	1.1138
kidney	F	FAM50B	1618	272	53188179	3.1606
liver	F	FAM50B	1618	76	30478994	1.5411
lung	F	FAM50B	1618	162	82811703	1.209
lymphnode	F	FAM50B	1618	160	115770562	0.8541
ovary	F	FAM50B	1618	340	62346927	3.3704
pancreas	F	FAM50B	1618	40	29031085	0.8515
placenta	F	FAM50B	1618	68	61951772	0.6783
salivarygland	F	FAM50B	1618	128	48617505	1.6271
skin	F	FAM50B	1618	39	61312525	0.3931
spleen	F	FAM50B	1618	156	53692806	1.7956
stomach	F	FAM50B	1618	51	20097530	1.5683
thyroid	F	FAM50B	1618	178	130273124	0.8444
appendix	M	FAM50B	1618	26	18309446	0.8776
bladder	M	FAM50B	1618	37	54142377	0.4223
bonemarrow	M	FAM50B	1618	37	66949084	0.3415
brain	M	FAM50B	1618	234	41909019	3.4508
colon	M	FAM50B	1618	44	58393887	0.4657
duodenum	M	FAM50B	1618	47	17980571	1.6155
esophagus	M	FAM50B	1618	28	66482323	0.2602
gallbladder	M	FAM50B	1618	58	60088956	0.5965
heart	M	FAM50B	1618	118	35113905	2.0769
kidney	M	FAM50B	1618	85	18261280	2.8767
liver	M	FAM50B	1618	47	35036223	0.829
lung	M	FAM50B	1618	66	29340443	1.3902
lymphnode	M	FAM50B	1618	35	22572450	0.9583
pancreas	M	FAM50B	1618	24	24483870	0.6058
placenta	M	FAM50B	1618	67	62046128	0.6673
prostate	M	FAM50B	1618	232	77956213	1.8393
salivarygland	M	FAM50B	1618	72	28839686	1.5429
skin	M	FAM50B	1618	70	27012132	1.6016
smallintestine	M	FAM50B	1618	154	83247777	1.1433
spleen	M	FAM50B	1618	161	48581553	2.0482
stomach	M	FAM50B	1618	131	54300185	1.491
testis	M	FAM50B	1618	1149	246794636	2.8774
adipose	?	IGBP1	1659	216	9810836	13.2709
adipose	F	IGBP1	1659	1074	55176812	11.7327
adrenal	F	IGBP1	1659	861	60406908	8.5915
appendix	F	IGBP1	1659	566	36993670	9.2223
bonemarrow	F	IGBP1	1659	821	64333375	7.6923
brain	F	IGBP1	1659	551	28466648	11.6672
colon	F	IGBP1	1659	1899	81902160	13.976
duodenum	F	IGBP1	1659	418	18465663	13.6447
endometrium	F	IGBP1	1659	945	60359088	9.4371
esophagus	F	IGBP1	1659	94	26838014	2.1112
gallbladder	F	IGBP1	1659	216	26533022	4.907
heart	F	IGBP1	1659	762	92665771	4.9566
kidney	F	IGBP1	1659	1169	53188179	13.248
liver	F	IGBP1	1659	219	30478994	4.331
lung	F	IGBP1	1659	989	82811703	7.1987
lymphnode	F	IGBP1	1659	1503	115770562	7.8255
ovary	F	IGBP1	1659	3192	62346927	30.8603
pancreas	F	IGBP1	1659	260	29031085	5.3983
placenta	F	IGBP1	1659	1041	61951772	10.1286
salivarygland	F	IGBP1	1659	731	48617505	9.0631
skin	F	IGBP1	1659	399	61312525	3.9226
spleen	F	IGBP1	1659	1014	53692806	11.3834
stomach	F	IGBP1	1659	453	20097530	13.5865
thyroid	F	IGBP1	1659	1455	130273124	6.7322
appendix	M	IGBP1	1659	220	18309446	7.2427
bladder	M	IGBP1	1659	448	54142377	4.9876
bonemarrow	M	IGBP1	1659	1193	66949084	10.7411
brain	M	IGBP1	1659	610	41909019	8.7735
colon	M	IGBP1	1659	1405	58393887	14.5031
duodenum	M	IGBP1	1659	299	17980571	10.0235
esophagus	M	IGBP1	1659	213	66482323	1.9311
gallbladder	M	IGBP1	1659	431	60088956	4.3235
heart	M	IGBP1	1659	481	35113905	8.2569
kidney	M	IGBP1	1659	404	18261280	13.3353
liver	M	IGBP1	1659	221	35036223	3.8021
lung	M	IGBP1	1659	623	29340443	12.7989
lymphnode	M	IGBP1	1659	551	22572450	14.7138
pancreas	M	IGBP1	1659	183	24483870	4.5053
placenta	M	IGBP1	1659	716	62046128	6.9558
prostate	M	IGBP1	1659	1144	77956213	8.8456
salivarygland	M	IGBP1	1659	497	28839686	10.3877
skin	M	IGBP1	1659	291	27012132	6.4936
smallintestine	M	IGBP1	1659	1981	83247777	14.3438
spleen	M	IGBP1	1659	937	48581553	11.6257
stomach	M	IGBP1	1659	918	54300185	10.1904
testis	M	IGBP1	1659	2244	246794636	5.4807
adrenal	F	IGBP1P2	2157	1	11003477	0.0421
appendix	F	IGBP1P2	2157	1	9736541	0.0476
colon	F	IGBP1P2	2157	1	42488341	0.0109
placenta	F	IGBP1P2	2157	3	31687658	0.0438
placenta	M	IGBP1P2	2157	5	31007539	0.0747
spleen	M	IGBP1P2	2157	1	12170875	0.038
testis	M	IGBP1P2	2157	710	246794636	1.3337
adipose	?	KIF4A	4480	4	9810836	0.091
adipose	F	KIF4A	4480	26	51071239	0.1136
adrenal	F	KIF4A	4480	10	50261345	0.0444
appendix	F	KIF4A	4480	172	36993670	1.0378
bonemarrow	F	KIF4A	4480	472	64333375	1.6376
brain	F	KIF4A	4480	25	28466648	0.196
colon	F	KIF4A	4480	374	81902160	1.0192
duodenum	F	KIF4A	4480	56	18465663	0.6769
endometrium	F	KIF4A	4480	62	51674130	0.2678
esophagus	F	KIF4A	4480	11	26838014	0.0914
gallbladder	F	KIF4A	4480	9	26533022	0.0757
heart	F	KIF4A	4480	8	47075719	0.0379
kidney	F	KIF4A	4480	11	53188179	0.0461
liver	F	KIF4A	4480	31	30478994	0.227
lung	F	KIF4A	4480	35	76423705	0.1022
lymphnode	F	KIF4A	4480	340	115770562	0.6555
ovary	F	KIF4A	4480	8	62346927	0.0286
placenta	F	KIF4A	4480	182	61951772	0.6557
salivarygland	F	KIF4A	4480	5	28303755	0.0394
skin	F	KIF4A	4480	53	61312525	0.1929
spleen	F	KIF4A	4480	82	53692806	0.3408
stomach	F	KIF4A	4480	23	20097530	0.2554
thyroid	F	KIF4A	4480	7	66123901	0.0236
appendix	M	KIF4A	4480	70	18309446	0.8533
bladder	M	KIF4A	4480	21	48584769	0.0964
bonemarrow	M	KIF4A	4480	819	66949084	2.7306
brain	M	KIF4A	4480	17	41909019	0.0905
colon	M	KIF4A	4480	440	58393887	1.6819
duodenum	M	KIF4A	4480	40	17980571	0.4965
esophagus	M	KIF4A	4480	30	66482323	0.1007
gallbladder	M	KIF4A	4480	8	53493553	0.0333
heart	M	KIF4A	4480	8	35113905	0.0508
kidney	M	KIF4A	4480	3	18261280	0.0366
liver	M	KIF4A	4480	14	35036223	0.0891
lung	M	KIF4A	4480	5	29340443	0.038
lymphnode	M	KIF4A	4480	247	22572450	2.4425
placenta	M	KIF4A	4480	248	62046128	0.8921
prostate	M	KIF4A	4480	14	69115093	0.0452
salivarygland	M	KIF4A	4480	2	28839686	0.0154
skin	M	KIF4A	4480	42	27012132	0.347
smallintestine	M	KIF4A	4480	352	83247777	0.9438
spleen	M	KIF4A	4480	145	48581553	0.6662
stomach	M	KIF4A	4480	181	54300185	0.744
testis	M	KIF4A	4480	490.98	246794636	0.444
adrenal	F	KIF4B	4410	1	11003477	0.0206
bonemarrow	F	KIF4B	4410	2	29688296	0.0152
ovary	F	KIF4B	4410	1	16068834	0.0141
spleen	F	KIF4B	4410	2	27044102	0.0167
thyroid	F	KIF4B	4410	1	11830469	0.0191
brain	M	KIF4B	4410	1	24323755	0.0093
kidney	M	KIF4B	4410	1	18261280	0.0124
spleen	M	KIF4B	4410	1	12170875	0.0186
stomach	M	KIF4B	4410	1	22610772	0.01
testis	M	KIF4B	4410	1138.01	246794636	1.0456
adipose	?	KLHL13	3974	23	9810836	0.5899
adipose	F	KLHL13	3974	87	55176812	0.3967
adrenal	F	KLHL13	3974	322	60406908	1.3413
appendix	F	KLHL13	3974	72	36993670	0.4897
bonemarrow	F	KLHL13	3974	13	34645079	0.0944
brain	F	KLHL13	3974	159	28466648	1.4055
colon	F	KLHL13	3974	445	81902160	1.3672
duodenum	F	KLHL13	3974	45	18465663	0.6132
endometrium	F	KLHL13	3974	1049	60359088	4.3732
esophagus	F	KLHL13	3974	28	26838014	0.2625
gallbladder	F	KLHL13	3974	72	26533022	0.6828
heart	F	KLHL13	3974	205	92665771	0.5566
kidney	F	KLHL13	3974	615	53188179	2.9095
liver	F	KLHL13	3974	84	30478994	0.6935
lung	F	KLHL13	3974	111	76423705	0.3654
lymphnode	F	KLHL13	3974	15	57562504	0.0655
ovary	F	KLHL13	3974	379	62346927	1.5296
pancreas	F	KLHL13	3974	20	29031085	0.1733
placenta	F	KLHL13	3974	43	61951772	0.1746
salivarygland	F	KLHL13	3974	61	48617505	0.3157
skin	F	KLHL13	3974	6	30623594	0.0493
spleen	F	KLHL13	3974	61	53692806	0.2858
stomach	F	KLHL13	3974	36	20097530	0.4507
thyroid	F	KLHL13	3974	23	107906514	0.0536
appendix	M	KLHL13	3974	51	18309446	0.7009
bladder	M	KLHL13	3974	126	54142377	0.5856
bonemarrow	M	KLHL13	3974	20	66949084	0.0751
brain	M	KLHL13	3974	216	41909019	1.2969
colon	M	KLHL13	3974	199	58393887	0.8575
duodenum	M	KLHL13	3974	26	17980571	0.3638
esophagus	M	KLHL13	3974	78	66482323	0.2952
gallbladder	M	KLHL13	3974	83	60088956	0.3475
heart	M	KLHL13	3974	117	35113905	0.8384
kidney	M	KLHL13	3974	170	18261280	2.3425
liver	M	KLHL13	3974	92	35036223	0.6607
lung	M	KLHL13	3974	38	29340443	0.3259
lymphnode	M	KLHL13	3974	17	22572450	0.1895
pancreas	M	KLHL13	3974	32	24483870	0.3288
placenta	M	KLHL13	3974	45	62046128	0.1825
prostate	M	KLHL13	3974	321	77956213	1.0361
salivarygland	M	KLHL13	3974	20	28839686	0.1745
skin	M	KLHL13	3974	4	27012132	0.0372
smallintestine	M	KLHL13	3974	299	83247777	0.9037
spleen	M	KLHL13	3974	82	48581553	0.4247
stomach	M	KLHL13	3974	49	54300185	0.227
testis	M	KLHL13	3974	926	246794636	0.9441
adipose	?	KLHL9	4412	234	9810836	5.4059
adipose	F	KLHL9	4412	1072	55176812	4.4035
adrenal	F	KLHL9	4412	857	60406908	3.2155
appendix	F	KLHL9	4412	643	36993670	3.9395
bonemarrow	F	KLHL9	4412	350	64333375	1.233
brain	F	KLHL9	4412	876	28466648	6.9748
colon	F	KLHL9	4412	2235	81902160	6.185
duodenum	F	KLHL9	4412	209	18465663	2.5653
endometrium	F	KLHL9	4412	1022	60359088	3.8377
esophagus	F	KLHL9	4412	74	26838014	0.6249
gallbladder	F	KLHL9	4412	172	26533022	1.4692
heart	F	KLHL9	4412	365	92665771	0.8927
kidney	F	KLHL9	4412	1187	53188179	5.0582
liver	F	KLHL9	4412	288	30478994	2.1416
lung	F	KLHL9	4412	1139	82811703	3.1174
lymphnode	F	KLHL9	4412	1044	115770562	2.0439
ovary	F	KLHL9	4412	1827	62346927	6.6418
pancreas	F	KLHL9	4412	100	29031085	0.7807
placenta	F	KLHL9	4412	1338	61951772	4.8951
salivarygland	F	KLHL9	4412	473	48617505	2.2051
skin	F	KLHL9	4412	219	61312525	0.8095
spleen	F	KLHL9	4412	1338	53692806	5.6481
stomach	F	KLHL9	4412	375	20097530	4.2291
thyroid	F	KLHL9	4412	1246	130273124	2.1678
appendix	M	KLHL9	4412	253	18309446	3.1319
bladder	M	KLHL9	4412	353	54142377	1.4777
bonemarrow	M	KLHL9	4412	618	66949084	2.0922
brain	M	KLHL9	4412	903	41909019	4.8836
colon	M	KLHL9	4412	1438	58393887	5.5815
duodenum	M	KLHL9	4412	96	17980571	1.2101
esophagus	M	KLHL9	4412	203	66482323	0.692
gallbladder	M	KLHL9	4412	309	60088956	1.1655
heart	M	KLHL9	4412	230	35113905	1.4846
kidney	M	KLHL9	4412	312	18261280	3.8724
liver	M	KLHL9	4412	279	35036223	1.8048
lung	M	KLHL9	4412	644	29340443	4.9748
lymphnode	M	KLHL9	4412	405	22572450	4.0666
pancreas	M	KLHL9	4412	114	24483870	1.0553
placenta	M	KLHL9	4412	1360	62046128	4.968
prostate	M	KLHL9	4412	1628	77956213	4.7333
salivarygland	M	KLHL9	4412	271	28839686	2.1298
skin	M	KLHL9	4412	206	27012132	1.7285
smallintestine	M	KLHL9	4412	1163	83247777	3.1664
spleen	M	KLHL9	4412	1302	48581553	6.0744
stomach	M	KLHL9	4412	1277	54300185	5.3303
testis	M	KLHL9	4412	3244	246794636	2.9792
adipose	?	MCTS1	9787	160	9810836	1.6663
adipose	F	MCTS1	9787	607	55176812	1.124
adrenal	F	MCTS1	9787	629	60406908	1.0639
appendix	F	MCTS1	9787	465	36993670	1.2843
bonemarrow	F	MCTS1	9787	297	64333375	0.4717
brain	F	MCTS1	9787	603	28466648	2.1643
colon	F	MCTS1	9787	1313	81902160	1.638
duodenum	F	MCTS1	9787	181	18465663	1.0015
endometrium	F	MCTS1	9787	540	60359088	0.9141
esophagus	F	MCTS1	9787	65	26838014	0.2474
gallbladder	F	MCTS1	9787	79	26533022	0.3042
heart	F	MCTS1	9787	306	92665771	0.3374
kidney	F	MCTS1	9787	565	53188179	1.0853
liver	F	MCTS1	9787	323	30478994	1.0828
lung	F	MCTS1	9787	590	82811703	0.7279
lymphnode	F	MCTS1	9787	1014	115770562	0.8949
ovary	F	MCTS1	9787	499	62346927	0.8177
pancreas	F	MCTS1	9787	75	29031085	0.2639
placenta	F	MCTS1	9787	578	61951772	0.9532
salivarygland	F	MCTS1	9787	354	48617505	0.7439
skin	F	MCTS1	9787	263	61312525	0.4382
spleen	F	MCTS1	9787	794	53692806	1.5109
stomach	F	MCTS1	9787	279	20097530	1.4184
thyroid	F	MCTS1	9787	716	130273124	0.5615
appendix	M	MCTS1	9787	228	18309446	1.2723
bladder	M	MCTS1	9787	183	54142377	0.3453
bonemarrow	M	MCTS1	9787	410	66949084	0.6257
brain	M	MCTS1	9787	604	41909019	1.4725
colon	M	MCTS1	9787	817	58393887	1.4295
duodenum	M	MCTS1	9787	192	17980571	1.091
esophagus	M	MCTS1	9787	124	66482323	0.1905
gallbladder	M	MCTS1	9787	179	60088956	0.3043
heart	M	MCTS1	9787	195	35113905	0.5674
kidney	M	MCTS1	9787	154	18261280	0.8616
liver	M	MCTS1	9787	287	35036223	0.8369
lung	M	MCTS1	9787	386	29340443	1.3442
lymphnode	M	MCTS1	9787	425	22572450	1.9238
pancreas	M	MCTS1	9787	69	24483870	0.2879
placenta	M	MCTS1	9787	562	62046128	0.9254
prostate	M	MCTS1	9787	746	77956213	0.9777
salivarygland	M	MCTS1	9787	199	28839686	0.705
skin	M	MCTS1	9787	274	27012132	1.0364
smallintestine	M	MCTS1	9787	941	83247777	1.1549
spleen	M	MCTS1	9787	875	48581553	1.8402
stomach	M	MCTS1	9787	686	54300185	1.2908
testis	M	MCTS1	9787	2143	246794636	0.8872
adipose	?	MCTS2P	834	8	9810836	0.9777
adipose	F	MCTS2P	834	21	55176812	0.4563
adrenal	F	MCTS2P	834	20	60406908	0.3969
appendix	F	MCTS2P	834	20	36993670	0.6482
bonemarrow	F	MCTS2P	834	29	64333375	0.5404
brain	F	MCTS2P	834	38	28466648	1.6005
colon	F	MCTS2P	834	56	81902160	0.8198
duodenum	F	MCTS2P	834	5	18465663	0.3246
endometrium	F	MCTS2P	834	21	60359088	0.4171
esophagus	F	MCTS2P	834	2	13339046	0.1797
heart	F	MCTS2P	834	10	55070803	0.2177
kidney	F	MCTS2P	834	20	53188179	0.4508
liver	F	MCTS2P	834	6	30478994	0.236
lung	F	MCTS2P	834	31	70143276	0.5299
lymphnode	F	MCTS2P	834	30	97408221	0.3692
ovary	F	MCTS2P	834	60	62346927	1.1539
pancreas	F	MCTS2P	834	3	29031085	0.1239
placenta	F	MCTS2P	834	39	61951772	0.7548
salivarygland	F	MCTS2P	834	12	48617505	0.2959
skin	F	MCTS2P	834	11	46876574	0.2813
spleen	F	MCTS2P	834	20	53692806	0.4466
stomach	F	MCTS2P	834	9	20097530	0.5369
thyroid	F	MCTS2P	834	43	130273124	0.3957
appendix	M	MCTS2P	834	21	18309446	1.3752
bladder	M	MCTS2P	834	18	42319082	0.51
bonemarrow	M	MCTS2P	834	22	66949084	0.394
brain	M	MCTS2P	834	30	41909019	0.8583
colon	M	MCTS2P	834	33	58393887	0.6776
duodenum	M	MCTS2P	834	6	17980571	0.4001
esophagus	M	MCTS2P	834	8	66482323	0.1442
gallbladder	M	MCTS2P	834	3	14991273	0.2399
heart	M	MCTS2P	834	9	35113905	0.3073
kidney	M	MCTS2P	834	4	18261280	0.2626
liver	M	MCTS2P	834	9	35036223	0.308
lung	M	MCTS2P	834	12	29340443	0.4903
lymphnode	M	MCTS2P	834	23	22572450	1.2217
pancreas	M	MCTS2P	834	1	12161026	0.0985
placenta	M	MCTS2P	834	42	62046128	0.8116
prostate	M	MCTS2P	834	39	77956213	0.5998
salivarygland	M	MCTS2P	834	6	28839686	0.2494
skin	M	MCTS2P	834	14	27012132	0.6214
smallintestine	M	MCTS2P	834	30	83247777	0.432
spleen	M	MCTS2P	834	26	48581553	0.6417
stomach	M	MCTS2P	834	27	54300185	0.5962
testis	M	MCTS2P	834	190	246794636	0.9231
adipose	?	NAA10	1074	75	9810836	7.1178
adipose	F	NAA10	1074	407	55176812	6.868
adrenal	F	NAA10	1074	380	60406908	5.8572
appendix	F	NAA10	1074	270	36993670	6.7956
bonemarrow	F	NAA10	1074	227	64333375	3.2853
brain	F	NAA10	1074	142	28466648	4.6445
colon	F	NAA10	1074	558	81902160	6.3435
duodenum	F	NAA10	1074	70	18465663	3.5296
endometrium	F	NAA10	1074	276	60359088	4.2575
esophagus	F	NAA10	1074	31	26838014	1.0754
gallbladder	F	NAA10	1074	48	26533022	1.6844
heart	F	NAA10	1074	227	92665771	2.2808
kidney	F	NAA10	1074	249	53188179	4.3589
liver	F	NAA10	1074	120	30478994	3.6658
lung	F	NAA10	1074	347	82811703	3.9015
lymphnode	F	NAA10	1074	419	115770562	3.3698
ovary	F	NAA10	1074	238	62346927	3.5543
pancreas	F	NAA10	1074	65	29031085	2.0847
placenta	F	NAA10	1074	316	61951772	4.7492
salivarygland	F	NAA10	1074	195	48617505	3.7345
skin	F	NAA10	1074	106	61312525	1.6097
spleen	F	NAA10	1074	370	53692806	6.4162
stomach	F	NAA10	1074	74	20097530	3.4283
thyroid	F	NAA10	1074	220	130273124	1.5724
appendix	M	NAA10	1074	94	18309446	4.7802
bladder	M	NAA10	1074	99	54142377	1.7025
bonemarrow	M	NAA10	1074	309	66949084	4.2974
brain	M	NAA10	1074	190	41909019	4.2212
colon	M	NAA10	1074	234	58393887	3.7311
duodenum	M	NAA10	1074	70	17980571	3.6248
esophagus	M	NAA10	1074	44	66482323	0.6162
gallbladder	M	NAA10	1074	60	60088956	0.9297
heart	M	NAA10	1074	124	35113905	3.288
kidney	M	NAA10	1074	74	18261280	3.773
liver	M	NAA10	1074	56	35036223	1.4882
lung	M	NAA10	1074	147	29340443	4.6649
lymphnode	M	NAA10	1074	169	22572450	6.9711
pancreas	M	NAA10	1074	42	24483870	1.5972
placenta	M	NAA10	1074	360	62046128	5.4023
prostate	M	NAA10	1074	355	77956213	4.24
salivarygland	M	NAA10	1074	68	28839686	2.1954
skin	M	NAA10	1074	145	27012132	4.998
smallintestine	M	NAA10	1074	328	83247777	3.6685
spleen	M	NAA10	1074	452	48581553	8.6628
stomach	M	NAA10	1074	298	54300185	5.1098
testis	M	NAA10	1074	611	246794636	2.3051
heart	F	NAA11	1515	1	15133526	0.0436
placenta	F	NAA11	1515	170	61951772	1.8112
brain	M	NAA11	1515	1	17585264	0.0375
heart	M	NAA11	1515	1	17381370	0.0379
placenta	M	NAA11	1515	192	62046128	2.0425
salivarygland	M	NAA11	1515	1	14548017	0.0453
spleen	M	NAA11	1515	1	12170875	0.0542
testis	M	NAA11	1515	790	246794636	2.1128
adipose	?	NXT1	1120	18	9810836	1.6381
adipose	F	NXT1	1120	113	55176812	1.8285
adrenal	F	NXT1	1120	137	60406908	2.0249
appendix	F	NXT1	1120	95	36993670	2.2928
bonemarrow	F	NXT1	1120	262	64333375	3.6361
brain	F	NXT1	1120	73	28466648	2.2896
colon	F	NXT1	1120	234	81902160	2.5509
duodenum	F	NXT1	1120	28	18465663	1.3538
endometrium	F	NXT1	1120	146	60359088	2.1596
esophagus	F	NXT1	1120	9	26838014	0.2994
gallbladder	F	NXT1	1120	40	26533022	1.346
heart	F	NXT1	1120	55	92665771	0.5299
kidney	F	NXT1	1120	109	53188179	1.8297
liver	F	NXT1	1120	60	30478994	1.7576
lung	F	NXT1	1120	233	82811703	2.5121
lymphnode	F	NXT1	1120	255	115770562	1.9666
ovary	F	NXT1	1120	245	62346927	3.5085
pancreas	F	NXT1	1120	18	29031085	0.5535
placenta	F	NXT1	1120	170	61951772	2.45
salivarygland	F	NXT1	1120	97	48617505	1.7813
skin	F	NXT1	1120	32	61312525	0.4659
spleen	F	NXT1	1120	161	53692806	2.6772
stomach	F	NXT1	1120	42	20097530	1.8659
thyroid	F	NXT1	1120	162	130273124	1.1103
appendix	M	NXT1	1120	54	18309446	2.6333
bladder	M	NXT1	1120	50	54142377	0.8245
bonemarrow	M	NXT1	1120	670	66949084	8.9353
brain	M	NXT1	1120	48	41909019	1.0226
colon	M	NXT1	1120	167	58393887	2.5534
duodenum	M	NXT1	1120	28	17980571	1.3903
esophagus	M	NXT1	1120	26	66482323	0.3491
gallbladder	M	NXT1	1120	54	60088956	0.8023
heart	M	NXT1	1120	56	35113905	1.4239
kidney	M	NXT1	1120	19	18261280	0.9289
liver	M	NXT1	1120	40	35036223	1.0193
lung	M	NXT1	1120	80	29340443	2.4344
lymphnode	M	NXT1	1120	72	22572450	2.8479
pancreas	M	NXT1	1120	36	24483870	1.3128
placenta	M	NXT1	1120	201	62046128	2.8924
prostate	M	NXT1	1120	207	77956213	2.3708
salivarygland	M	NXT1	1120	38	28839686	1.1764
skin	M	NXT1	1120	59	27012132	1.9501
smallintestine	M	NXT1	1120	139	83247777	1.4908
spleen	M	NXT1	1120	200	48581553	3.6757
stomach	M	NXT1	1120	137	54300185	2.2526
testis	M	NXT1	1120	949	246794636	3.4333
adipose	?	NXT2	2704	79	9810836	2.9779
adipose	F	NXT2	2704	316	55176812	2.1179
adrenal	F	NXT2	2704	174	60406908	1.0652
appendix	F	NXT2	2704	168	36993670	1.6794
bonemarrow	F	NXT2	2704	299	64333375	1.7188
brain	F	NXT2	2704	291	28466648	3.7805
colon	F	NXT2	2704	489	81902160	2.208
duodenum	F	NXT2	2704	78	18465663	1.5621
endometrium	F	NXT2	2704	117	60359088	0.7168
esophagus	F	NXT2	2704	33	26838014	0.4547
gallbladder	F	NXT2	2704	47	26533022	0.655
heart	F	NXT2	2704	48	92665771	0.1915
kidney	F	NXT2	2704	261	53188179	1.8147
liver	F	NXT2	2704	123	30478994	1.4924
lung	F	NXT2	2704	347	82811703	1.5496
lymphnode	F	NXT2	2704	375	115770562	1.1979
ovary	F	NXT2	2704	226	62346927	1.3405
pancreas	F	NXT2	2704	22	29031085	0.2802
placenta	F	NXT2	2704	301	61951772	1.7968
salivarygland	F	NXT2	2704	133	48617505	1.0117
skin	F	NXT2	2704	159	61312525	0.959
spleen	F	NXT2	2704	216	53692806	1.4877
stomach	F	NXT2	2704	163	20097530	2.9994
thyroid	F	NXT2	2704	223	130273124	0.633
appendix	M	NXT2	2704	71	18309446	1.434
bladder	M	NXT2	2704	126	54142377	0.8606
bonemarrow	M	NXT2	2704	577	66949084	3.1873
brain	M	NXT2	2704	146	41909019	1.2883
colon	M	NXT2	2704	346	58393887	2.1913
duodenum	M	NXT2	2704	61	17980571	1.2546
esophagus	M	NXT2	2704	59	66482323	0.3282
gallbladder	M	NXT2	2704	70	60088956	0.4308
heart	M	NXT2	2704	40	35113905	0.4212
kidney	M	NXT2	2704	82	18261280	1.6606
liver	M	NXT2	2704	137	35036223	1.446
lung	M	NXT2	2704	124	29340443	1.5629
lymphnode	M	NXT2	2704	154	22572450	2.5231
pancreas	M	NXT2	2704	27	24483870	0.4078
placenta	M	NXT2	2704	315	62046128	1.8775
prostate	M	NXT2	2704	250	77956213	1.1859
salivarygland	M	NXT2	2704	65	28839686	0.8335
skin	M	NXT2	2704	85	27012132	1.1637
smallintestine	M	NXT2	2704	321	83247777	1.426
spleen	M	NXT2	2704	255	48581553	1.9411
stomach	M	NXT2	2704	229	54300185	1.5596
testis	M	NXT2	2704	5321	246794636	7.9735
adipose	?	PDHA1	3371	850	9810836	25.7012
adipose	F	PDHA1	3371	3455	55176812	18.5751
adrenal	F	PDHA1	3371	1497	60406908	7.3515
appendix	F	PDHA1	3371	683	36993670	5.4768
bonemarrow	F	PDHA1	3371	1350	64333375	6.2249
brain	F	PDHA1	3371	638	28466648	6.6485
colon	F	PDHA1	3371	3378	81902160	12.235
duodenum	F	PDHA1	3371	568	18465663	9.1248
endometrium	F	PDHA1	3371	824	60359088	4.0497
esophagus	F	PDHA1	3371	147	26838014	1.6248
gallbladder	F	PDHA1	3371	174	26533022	1.9453
heart	F	PDHA1	3371	4677	92665771	14.9723
kidney	F	PDHA1	3371	3068	53188179	17.1112
liver	F	PDHA1	3371	985	30478994	9.5868
lung	F	PDHA1	3371	1204	82811703	4.3129
lymphnode	F	PDHA1	3371	921	115770562	2.3599
ovary	F	PDHA1	3371	1007	62346927	4.7913
pancreas	F	PDHA1	3371	190	29031085	1.9414
placenta	F	PDHA1	3371	1144	61951772	5.4778
salivarygland	F	PDHA1	3371	1501	48617505	9.1586
skin	F	PDHA1	3371	288	61312525	1.3934
spleen	F	PDHA1	3371	943	53692806	5.2099
stomach	F	PDHA1	3371	861	20097530	12.7087
thyroid	F	PDHA1	3371	1453	130273124	3.3086
appendix	M	PDHA1	3371	294	18309446	4.7633
bladder	M	PDHA1	3371	385	54142377	2.1094
bonemarrow	M	PDHA1	3371	1610	66949084	7.1338
brain	M	PDHA1	3371	1517	41909019	10.7378
colon	M	PDHA1	3371	3065	58393887	15.5705
duodenum	M	PDHA1	3371	600	17980571	9.8989
esophagus	M	PDHA1	3371	243	66482323	1.0842
gallbladder	M	PDHA1	3371	262	60088956	1.2934
heart	M	PDHA1	3371	2752	35113905	23.2493
kidney	M	PDHA1	3371	969	18261280	15.741
liver	M	PDHA1	3371	734	35036223	6.2146
lung	M	PDHA1	3371	457	29340443	4.6205
lymphnode	M	PDHA1	3371	456	22572450	5.9927
pancreas	M	PDHA1	3371	195	24483870	2.3626
placenta	M	PDHA1	3371	1053	62046128	5.0344
prostate	M	PDHA1	3371	1392	77956213	5.2969
salivarygland	M	PDHA1	3371	927	28839686	9.5352
skin	M	PDHA1	3371	269	27012132	2.9541
smallintestine	M	PDHA1	3371	2817	83247777	10.0381
spleen	M	PDHA1	3371	877	48581553	5.3551
stomach	M	PDHA1	3371	1398	54300185	7.6374
testis	M	PDHA1	3371	2299	246794636	2.7634
testis	M	PDHA2	1387	6489	246794636	18.9568
adipose	?	PGK1	2422	1147	9810836	48.2706
adipose	F	PGK1	2422	4750	55176812	35.5437
adrenal	F	PGK1	2422	6250	60406908	42.7188
appendix	F	PGK1	2422	4533	36993670	50.5922
bonemarrow	F	PGK1	2422	5754	64333375	36.9283
brain	F	PGK1	2422	2502	28466648	36.2891
colon	F	PGK1	2422	11853	81902160	59.7528
duodenum	F	PGK1	2422	1546	18465663	34.5676
endometrium	F	PGK1	2422	2995	60359088	20.487
esophagus	F	PGK1	2422	682	26838014	10.492
gallbladder	F	PGK1	2422	711	26533022	11.0639
heart	F	PGK1	2422	6643	92665771	29.5985
kidney	F	PGK1	2422	9516	53188179	73.8695
liver	F	PGK1	2422	2462	30478994	33.3513
lung	F	PGK1	2422	6966	82811703	34.731
lymphnode	F	PGK1	2422	6363	115770562	22.6928
ovary	F	PGK1	2422	3156	62346927	20.9
pancreas	F	PGK1	2422	432	29031085	6.1439
placenta	F	PGK1	2422	7619	61951772	50.7773
salivarygland	F	PGK1	2422	1987	48617505	16.8745
skin	F	PGK1	2422	1491	61312525	10.0404
spleen	F	PGK1	2422	4849	53692806	37.2873
stomach	F	PGK1	2422	1395	20097530	28.6587
thyroid	F	PGK1	2422	4844	130273124	15.3523
appendix	M	PGK1	2422	2384	18309446	53.7597
bladder	M	PGK1	2422	2084	54142377	15.8922
bonemarrow	M	PGK1	2422	10219	66949084	63.0216
brain	M	PGK1	2422	5750	41909019	56.6482
colon	M	PGK1	2422	7107	58393887	50.251
duodenum	M	PGK1	2422	1445	17980571	33.181
esophagus	M	PGK1	2422	1714	66482323	10.6446
gallbladder	M	PGK1	2422	2153	60088956	14.7936
heart	M	PGK1	2422	4581	35113905	53.865
kidney	M	PGK1	2422	2697	18261280	60.9783
liver	M	PGK1	2422	2005	35036223	23.6277
lung	M	PGK1	2422	2726	29340443	38.3605
lymphnode	M	PGK1	2422	2816	22572450	51.5086
pancreas	M	PGK1	2422	297	24483870	5.0084
placenta	M	PGK1	2422	6721	62046128	44.7244
prostate	M	PGK1	2422	5243	77956213	27.7686
salivarygland	M	PGK1	2422	1254	28839686	17.9528
skin	M	PGK1	2422	1311	27012132	20.0387
smallintestine	M	PGK1	2422	7791	83247777	38.6408
spleen	M	PGK1	2422	5024	48581553	42.6976
stomach	M	PGK1	2422	5033	54300185	38.2693
testis	M	PGK1	2422	7982	246794636	13.3537
placenta	M	PGK2	1688	1	14906214	0.0397
smallintestine	M	PGK2	1688	2	10640327	0.1113
testis	M	PGK2	1688	21336	246794636	51.2159
adipose	?	PRPS1	2156	160	9810836	7.5642
adipose	F	PRPS1	2156	581	55176812	4.8839
adrenal	F	PRPS1	2156	806	60406908	6.1887
appendix	F	PRPS1	2156	566	36993670	7.0964
bonemarrow	F	PRPS1	2156	773	64333375	5.573
brain	F	PRPS1	2156	834	28466648	13.5887
colon	F	PRPS1	2156	1209	81902160	6.8467
duodenum	F	PRPS1	2156	94	18465663	2.361
endometrium	F	PRPS1	2156	561	60359088	4.3109
esophagus	F	PRPS1	2156	42	26838014	0.7258
gallbladder	F	PRPS1	2156	121	26533022	2.1151
heart	F	PRPS1	2156	349	92665771	1.7468
kidney	F	PRPS1	2156	790	53188179	6.8891
liver	F	PRPS1	2156	604	30478994	9.1915
lung	F	PRPS1	2156	881	82811703	4.9344
lymphnode	F	PRPS1	2156	1358	115770562	5.4406
ovary	F	PRPS1	2156	969	62346927	7.2087
pancreas	F	PRPS1	2156	107	29031085	1.7095
placenta	F	PRPS1	2156	383	61951772	2.8674
salivarygland	F	PRPS1	2156	249	48617505	2.3755
skin	F	PRPS1	2156	115	61312525	0.8699
spleen	F	PRPS1	2156	834	53692806	7.2044
stomach	F	PRPS1	2156	217	20097530	5.008
thyroid	F	PRPS1	2156	1352	130273124	4.8136
appendix	M	PRPS1	2156	325	18309446	8.233
bladder	M	PRPS1	2156	263	54142377	2.253
bonemarrow	M	PRPS1	2156	1641	66949084	11.3688
brain	M	PRPS1	2156	1048	41909019	11.5985
colon	M	PRPS1	2156	475	58393887	3.7729
duodenum	M	PRPS1	2156	87	17980571	2.2442
esophagus	M	PRPS1	2156	91	66482323	0.6348
gallbladder	M	PRPS1	2156	150	60088956	1.1578
heart	M	PRPS1	2156	254	35113905	3.3551
kidney	M	PRPS1	2156	267	18261280	6.7815
liver	M	PRPS1	2156	583	35036223	7.7179
lung	M	PRPS1	2156	327	29340443	5.1693
lymphnode	M	PRPS1	2156	583	22572450	11.9795
pancreas	M	PRPS1	2156	66	24483870	1.2503
placenta	M	PRPS1	2156	455	62046128	3.4013
prostate	M	PRPS1	2156	940	77956213	5.5927
salivarygland	M	PRPS1	2156	136	28839686	2.1872
skin	M	PRPS1	2156	95	27012132	1.6312
smallintestine	M	PRPS1	2156	426	83247777	2.3734
spleen	M	PRPS1	2156	911	48581553	8.6975
stomach	M	PRPS1	2156	472	54300185	4.0317
testis	M	PRPS1	2156	2416	246794636	4.5405
placenta	F	PRPS1L1	1066	1	15241666	0.0615
bladder	M	PRPS1L1	1066	1	15939817	0.0588
placenta	M	PRPS1L1	1066	1	16101325	0.0582
testis	M	PRPS1L1	1066	2208	246794636	8.3927
adipose	?	RBMX	2080	386	9810836	18.9155
adipose	F	RBMX	2080	2114	55176812	18.4198
adrenal	F	RBMX	2080	1845	60406908	14.684
appendix	F	RBMX	2080	1695	36993670	22.0281
bonemarrow	F	RBMX	2080	2785	64333375	20.8125
brain	F	RBMX	2080	1310	28466648	22.1244
colon	F	RBMX	2080	3831	81902160	22.4881
duodenum	F	RBMX	2080	635	18465663	16.5327
endometrium	F	RBMX	2080	2806	60359088	22.3502
esophagus	F	RBMX	2080	204	26838014	3.6544
gallbladder	F	RBMX	2080	507	26533022	9.1866
heart	F	RBMX	2080	1135	92665771	5.8886
kidney	F	RBMX	2080	1681	53188179	15.1945
liver	F	RBMX	2080	531	30478994	8.3758
lung	F	RBMX	2080	2478	82811703	14.3862
lymphnode	F	RBMX	2080	3640	115770562	15.1161
ovary	F	RBMX	2080	6975	62346927	53.7855
pancreas	F	RBMX	2080	224	29031085	3.7095
placenta	F	RBMX	2080	1859	61951772	14.4265
salivarygland	F	RBMX	2080	956	48617505	9.4537
skin	F	RBMX	2080	779	61312525	6.1083
spleen	F	RBMX	2080	2760	53692806	24.7132
stomach	F	RBMX	2080	816	20097530	19.5201
thyroid	F	RBMX	2080	2628	130273124	9.6985
appendix	M	RBMX	2080	866	18309446	22.7394
bladder	M	RBMX	2080	803	54142377	7.1304
bonemarrow	M	RBMX	2080	3840	66949084	27.5754
brain	M	RBMX	2080	1137	41909019	13.0433
colon	M	RBMX	2080	2470	58393887	20.336
duodenum	M	RBMX	2080	609	17980571	16.2836
esophagus	M	RBMX	2080	401	66482323	2.8998
gallbladder	M	RBMX	2080	599	60088956	4.7925
heart	M	RBMX	2080	813	35113905	11.1313
kidney	M	RBMX	2080	675	18261280	17.7708
liver	M	RBMX	2080	466	35036223	6.3944
lung	M	RBMX	2080	1174	29340443	19.237
lymphnode	M	RBMX	2080	1555	22572450	33.1198
pancreas	M	RBMX	2080	200	24483870	3.9272
placenta	M	RBMX	2080	1924	62046128	14.9082
prostate	M	RBMX	2080	2714	77956213	16.7376
salivarygland	M	RBMX	2080	461	28839686	7.685
skin	M	RBMX	2080	662	27012132	11.7824
smallintestine	M	RBMX	2080	3142	83247777	18.1455
spleen	M	RBMX	2080	2875	48581553	28.4513
stomach	M	RBMX	2080	1946	54300185	17.2297
testis	M	RBMX	2080	5263	246794636	10.2526
colon	F	RBMXL2	2215	2	42488341	0.0212
kidney	F	RBMXL2	2215	1	16450970	0.0274
lung	F	RBMXL2	2215	2	25354832	0.0356
ovary	F	RBMXL2	2215	1	15764627	0.0286
salivarygland	F	RBMXL2	2215	1	14031909	0.0321
thyroid	F	RBMXL2	2215	1	22150193	0.0203
duodenum	M	RBMXL2	2215	1	9015118	0.05
kidney	M	RBMXL2	2215	1	18261280	0.0247
liver	M	RBMXL2	2215	1	22811186	0.0197
skin	M	RBMXL2	2215	1	13578251	0.0332
smallintestine	M	RBMXL2	2215	1	10640327	0.0424
testis	M	RBMXL2	2215	5415	246794636	9.9057
adipose	?	RPL10	2320	3077	9810836	135.186
adipose	F	RPL10	2320	15251	55176812	119.139
adrenal	F	RPL10	2320	17798	60406908	126.998
appendix	F	RPL10	2320	15037	36993670	175.205
bonemarrow	F	RPL10	2320	20865	64333375	139.796
brain	F	RPL10	2320	5236	28466648	79.2821
colon	F	RPL10	2320	32353	81902160	170.267
duodenum	F	RPL10	2320	5535	18465663	129.201
endometrium	F	RPL10	2320	22607	60359088	161.44
esophagus	F	RPL10	2320	2725	26838014	43.7651
gallbladder	F	RPL10	2320	3209	26533022	52.1308
heart	F	RPL10	2320	12243	92665771	56.9482
kidney	F	RPL10	2320	10067	53188179	81.5824
liver	F	RPL10	2320	6159	30478994	87.1006
lung	F	RPL10	2320	23445	82811703	122.031
lymphnode	F	RPL10	2320	40208	115770562	149.702
ovary	F	RPL10	2320	82200	62346927	568.288
pancreas	F	RPL10	2320	8647	29031085	128.385
placenta	F	RPL10	2320	20585	61951772	143.222
salivarygland	F	RPL10	2320	19441	48617505	172.361
skin	F	RPL10	2320	9923	61312525	69.7598
spleen	F	RPL10	2320	26720	53692806	214.502
stomach	F	RPL10	2320	6845	20097530	146.806
thyroid	F	RPL10	2320	21324	130273124	70.5546
appendix	M	RPL10	2320	6256	18309446	147.276
bladder	M	RPL10	2320	8574	54142377	68.2587
bonemarrow	M	RPL10	2320	47215	66949084	303.982
brain	M	RPL10	2320	4008	41909019	41.2223
colon	M	RPL10	2320	18264	58393887	134.816
duodenum	M	RPL10	2320	4337	17980571	103.968
esophagus	M	RPL10	2320	4084	66482323	26.4783
gallbladder	M	RPL10	2320	6227	60088956	44.6679
heart	M	RPL10	2320	7699	35113905	94.5077
kidney	M	RPL10	2320	3120	18261280	73.6436
liver	M	RPL10	2320	5152	35036223	63.3826
lung	M	RPL10	2320	12908	29340443	189.629
lymphnode	M	RPL10	2320	13525	22572450	258.268
pancreas	M	RPL10	2320	6196	24483870	109.079
placenta	M	RPL10	2320	18231	62046128	126.651
prostate	M	RPL10	2320	25193	77956213	139.297
salivarygland	M	RPL10	2320	10245	28839686	153.12
skin	M	RPL10	2320	9279	27012132	148.066
smallintestine	M	RPL10	2320	26701	83247777	138.25
spleen	M	RPL10	2320	25871	48581553	229.538
stomach	M	RPL10	2320	18396	54300185	146.027
testis	M	RPL10	2320	22346	246794636	39.0279
appendix	F	RPL10L	808	1	9736541	0.1271
colon	F	RPL10L	808	20	74216867	0.3335
duodenum	F	RPL10L	808	2	18465663	0.134
colon	M	RPL10L	808	31	58393887	0.657
smallintestine	M	RPL10L	808	1	9258742	0.1336
testis	M	RPL10L	808	3779	246794636	18.9508
adipose	?	RPL36A	881	1149	9810836	132.935
adipose	F	RPL36A	881	5092	55176812	104.75
adrenal	F	RPL36A	881	3773	60406908	70.8964
appendix	F	RPL36A	881	3296	36993670	101.131
bonemarrow	F	RPL36A	881	6405	64333375	113.007
brain	F	RPL36A	881	1258	28466648	50.1612
colon	F	RPL36A	881	13186	81902160	182.743
duodenum	F	RPL36A	881	1320	18465663	81.1396
endometrium	F	RPL36A	881	4129	60359088	77.6472
esophagus	F	RPL36A	881	369	26838014	15.6063
gallbladder	F	RPL36A	881	445	26533022	19.0369
heart	F	RPL36A	881	1385	92665771	16.965
kidney	F	RPL36A	881	3428	53188179	73.1559
liver	F	RPL36A	881	1766	30478994	65.7679
lung	F	RPL36A	881	3691	82811703	50.5913
lymphnode	F	RPL36A	881	8300	115770562	81.3774
ovary	F	RPL36A	881	16593	62346927	302.088
pancreas	F	RPL36A	881	992	29031085	38.7857
placenta	F	RPL36A	881	4759	61951772	87.1938
salivarygland	F	RPL36A	881	3560	48617505	83.1153
skin	F	RPL36A	881	2063	61312525	38.1921
spleen	F	RPL36A	881	5393	53692806	114.009
stomach	F	RPL36A	881	2661	20097530	150.289
thyroid	F	RPL36A	881	2937	130273124	25.5901
appendix	M	RPL36A	881	1601	18309446	99.2522
bladder	M	RPL36A	881	1517	54142377	31.8033
bonemarrow	M	RPL36A	881	17952	66949084	304.363
brain	M	RPL36A	881	1420	41909019	38.4596
colon	M	RPL36A	881	8230	58393887	159.977
duodenum	M	RPL36A	881	1031	17980571	65.0847
esophagus	M	RPL36A	881	717	66482323	12.2415
gallbladder	M	RPL36A	881	850	60088956	16.0564
heart	M	RPL36A	881	992	35113905	32.0668
kidney	M	RPL36A	881	1254	18261280	77.9453
liver	M	RPL36A	881	1689	35036223	54.7187
lung	M	RPL36A	881	2044	29340443	79.0748
lymphnode	M	RPL36A	881	3358	22572450	168.86
pancreas	M	RPL36A	881	716	24483870	33.1938
placenta	M	RPL36A	881	4389	62046128	80.2925
prostate	M	RPL36A	881	5893	77956213	85.8044
salivarygland	M	RPL36A	881	1402	28839686	55.1799
skin	M	RPL36A	881	3288	27012132	138.165
smallintestine	M	RPL36A	881	6406	83247777	87.345
spleen	M	RPL36A	881	5713	48581553	133.48
stomach	M	RPL36A	881	4212	54300185	88.0463
testis	M	RPL36A	881	7056	246794636	32.4524
adipose	?	RPL36AL	574	592	9810836	105.124
adipose	F	RPL36AL	574	2583	55176812	81.5559
adrenal	F	RPL36AL	574	3014	60406908	86.925
appendix	F	RPL36AL	574	1808	36993670	85.1449
bonemarrow	F	RPL36AL	574	2195	64333375	59.441
brain	F	RPL36AL	574	945	28466648	57.834
colon	F	RPL36AL	574	5927	81902160	126.075
duodenum	F	RPL36AL	574	716	18465663	67.5516
endometrium	F	RPL36AL	574	2037	60359088	58.7944
esophagus	F	RPL36AL	574	172	26838014	11.1651
gallbladder	F	RPL36AL	574	395	26533022	25.9357
heart	F	RPL36AL	574	1436	92665771	26.9974
kidney	F	RPL36AL	574	2391	53188179	78.3163
liver	F	RPL36AL	574	1856	30478994	106.088
lung	F	RPL36AL	574	2845	82811703	59.8519
lymphnode	F	RPL36AL	574	3570	115770562	53.7227
ovary	F	RPL36AL	574	6766	62346927	189.062
pancreas	F	RPL36AL	574	616	29031085	36.9662
placenta	F	RPL36AL	574	2010	61951772	56.5236
salivarygland	F	RPL36AL	574	1871	48617505	67.0454
skin	F	RPL36AL	574	661	61312525	18.7819
spleen	F	RPL36AL	574	2394	53692806	77.6776
stomach	F	RPL36AL	574	1382	20097530	119.799
thyroid	F	RPL36AL	574	2608	130273124	34.8771
appendix	M	RPL36AL	574	771	18309446	73.3613
bladder	M	RPL36AL	574	821	54142377	26.4176
bonemarrow	M	RPL36AL	574	4088	66949084	106.379
brain	M	RPL36AL	574	1157	41909019	48.0965
colon	M	RPL36AL	574	3864	58393887	115.281
duodenum	M	RPL36AL	574	699	17980571	67.7269
esophagus	M	RPL36AL	574	389	66482323	10.1936
gallbladder	M	RPL36AL	574	613	60088956	17.7727
heart	M	RPL36AL	574	1058	35113905	52.4921
kidney	M	RPL36AL	574	879	18261280	83.8582
liver	M	RPL36AL	574	1460	35036223	72.5978
lung	M	RPL36AL	574	1501	29340443	89.1255
lymphnode	M	RPL36AL	574	1482	22572450	114.382
pancreas	M	RPL36AL	574	377	24483870	26.8255
placenta	M	RPL36AL	574	1904	62046128	53.4614
prostate	M	RPL36AL	574	2824	77956213	63.1105
salivarygland	M	RPL36AL	574	1074	28839686	64.8786
skin	M	RPL36AL	574	733	27012132	47.2751
smallintestine	M	RPL36AL	574	3836	83247777	80.2775
spleen	M	RPL36AL	574	2786	48581553	99.9074
stomach	M	RPL36AL	574	2546	54300185	81.6855
testis	M	RPL36AL	574	6439	246794636	45.4538
adipose	?	RRAGA	1648	294	9810836	18.1837
adipose	F	RRAGA	1648	1550	55176812	17.0458
adrenal	F	RRAGA	1648	1598	60406908	16.0521
appendix	F	RRAGA	1648	651	36993670	10.6781
bonemarrow	F	RRAGA	1648	330	64333375	3.1125
brain	F	RRAGA	1648	1053	28466648	22.4457
colon	F	RRAGA	1648	1898	81902160	14.0618
duodenum	F	RRAGA	1648	231	18465663	7.5908
endometrium	F	RRAGA	1648	1403	60359088	14.1045
esophagus	F	RRAGA	1648	123	26838014	2.7809
gallbladder	F	RRAGA	1648	237	26533022	5.42
heart	F	RRAGA	1648	1177	92665771	7.7072
kidney	F	RRAGA	1648	1381	53188179	15.7551
liver	F	RRAGA	1648	583	30478994	11.6067
lung	F	RRAGA	1648	1662	82811703	12.1781
lymphnode	F	RRAGA	1648	1122	115770562	5.8808
ovary	F	RRAGA	1648	2279	62346927	22.1805
pancreas	F	RRAGA	1648	157	29031085	3.2815
placenta	F	RRAGA	1648	1829	61951772	17.9144
salivarygland	F	RRAGA	1648	628	48617505	7.838
skin	F	RRAGA	1648	408	61312525	4.0378
spleen	F	RRAGA	1648	1252	53692806	14.1491
stomach	F	RRAGA	1648	255	20097530	7.6991
thyroid	F	RRAGA	1648	1303	130273124	6.0692
appendix	M	RRAGA	1648	280	18309446	9.2795
bladder	M	RRAGA	1648	463	54142377	5.189
bonemarrow	M	RRAGA	1648	714	66949084	6.4713
brain	M	RRAGA	1648	1769	41909019	25.6131
colon	M	RRAGA	1648	1091	58393887	11.337
duodenum	M	RRAGA	1648	260	17980571	8.7743
esophagus	M	RRAGA	1648	316	66482323	2.8841
gallbladder	M	RRAGA	1648	379	60088956	3.8272
heart	M	RRAGA	1648	733	35113905	12.6668
kidney	M	RRAGA	1648	381	18261280	12.66
liver	M	RRAGA	1648	510	35036223	8.8327
lung	M	RRAGA	1648	628	29340443	12.9878
lymphnode	M	RRAGA	1648	388	22572450	10.4302
pancreas	M	RRAGA	1648	114	24483870	2.8253
placenta	M	RRAGA	1648	1847	62046128	18.0632
prostate	M	RRAGA	1648	1747	77956213	13.5983
salivarygland	M	RRAGA	1648	366	28839686	7.7007
skin	M	RRAGA	1648	413	27012132	9.2775
smallintestine	M	RRAGA	1648	1408	83247777	10.2629
spleen	M	RRAGA	1648	1196	48581553	14.9383
stomach	M	RRAGA	1648	1015	54300185	11.3424
testis	M	RRAGA	1648	5005	246794636	12.3058
adipose	?	RRAGB	2206	65	9810836	3.0033
adipose	F	RRAGB	2206	332	55176812	2.7275
adrenal	F	RRAGB	2206	311	60406908	2.3338
appendix	F	RRAGB	2206	114	36993670	1.3969
bonemarrow	F	RRAGB	2206	112	64333375	0.7891
brain	F	RRAGB	2206	316	28466648	5.032
colon	F	RRAGB	2206	365	81902160	2.0201
duodenum	F	RRAGB	2206	53	18465663	1.301
endometrium	F	RRAGB	2206	322	60359088	2.4182
esophagus	F	RRAGB	2206	23	26838014	0.3884
gallbladder	F	RRAGB	2206	52	26533022	0.8884
heart	F	RRAGB	2206	213	92665771	1.0419
kidney	F	RRAGB	2206	358	53188179	3.0511
liver	F	RRAGB	2206	38	30478994	0.5651
lung	F	RRAGB	2206	320	82811703	1.7516
lymphnode	F	RRAGB	2206	167	115770562	0.6539
ovary	F	RRAGB	2206	607	62346927	4.4133
pancreas	F	RRAGB	2206	22	29031085	0.3435
placenta	F	RRAGB	2206	269	61951772	1.9683
salivarygland	F	RRAGB	2206	117	48617505	1.0909
skin	F	RRAGB	2206	97	61312525	0.7171
spleen	F	RRAGB	2206	281	53692806	2.3723
stomach	F	RRAGB	2206	69	20097530	1.5563
thyroid	F	RRAGB	2206	367	130273124	1.277
appendix	M	RRAGB	2206	54	18309446	1.3369
bladder	M	RRAGB	2206	85	54142377	0.7116
bonemarrow	M	RRAGB	2206	123	66949084	0.8328
brain	M	RRAGB	2206	548	41909019	5.9274
colon	M	RRAGB	2206	207	58393887	1.6069
duodenum	M	RRAGB	2206	40	17980571	1.0084
esophagus	M	RRAGB	2206	34	66482323	0.2318
gallbladder	M	RRAGB	2206	82	60088956	0.6186
heart	M	RRAGB	2206	132	35113905	1.704
kidney	M	RRAGB	2206	103	18261280	2.5568
liver	M	RRAGB	2206	49	35036223	0.6339
lung	M	RRAGB	2206	179	29340443	2.7655
lymphnode	M	RRAGB	2206	85	22572450	1.707
pancreas	M	RRAGB	2206	19	24483870	0.3517
placenta	M	RRAGB	2206	240	62046128	1.7534
prostate	M	RRAGB	2206	526	77956213	3.0586
salivarygland	M	RRAGB	2206	42	28839686	0.6601
skin	M	RRAGB	2206	67	27012132	1.1243
smallintestine	M	RRAGB	2206	288	83247777	1.5682
spleen	M	RRAGB	2206	256	48581553	2.3887
stomach	M	RRAGB	2206	146	54300185	1.2188
testis	M	RRAGB	2206	1202	246794636	2.2078
adipose	?	TAF1	7700	265	9810836	3.5079
adipose	F	TAF1	7700	1452	55176812	3.4175
adrenal	F	TAF1	7700	892	60406908	1.9177
appendix	F	TAF1	7700	855	36993670	3.0015
bonemarrow	F	TAF1	7700	753	64333375	1.52
brain	F	TAF1	7700	639	28466648	2.9152
colon	F	TAF1	7700	2378	81902160	3.7707
duodenum	F	TAF1	7700	212	18465663	1.491
endometrium	F	TAF1	7700	1308	60359088	2.8143
esophagus	F	TAF1	7700	75	26838014	0.3629
gallbladder	F	TAF1	7700	212	26533022	1.0376
heart	F	TAF1	7700	418	92665771	0.5858
kidney	F	TAF1	7700	1061	53188179	2.5906
liver	F	TAF1	7700	343	30478994	1.4615
lung	F	TAF1	7700	1266	82811703	1.9854
lymphnode	F	TAF1	7700	1528	115770562	1.714
ovary	F	TAF1	7700	1757	62346927	3.6598
pancreas	F	TAF1	7700	158	29031085	0.7068
placenta	F	TAF1	7700	970	61951772	2.0334
salivarygland	F	TAF1	7700	392	48617505	1.0471
skin	F	TAF1	7700	451	61312525	0.9552
spleen	F	TAF1	7700	1864	53692806	4.5085
stomach	F	TAF1	7700	477	20097530	3.0823
thyroid	F	TAF1	7700	1371	130273124	1.3667
appendix	M	TAF1	7700	399	18309446	2.8301
bladder	M	TAF1	7700	327	54142377	0.7843
bonemarrow	M	TAF1	7700	940	66949084	1.8234
brain	M	TAF1	7700	641.99	41909019	1.9894
colon	M	TAF1	7700	1447	58393887	3.2181
duodenum	M	TAF1	7700	189	17980571	1.3651
esophagus	M	TAF1	7700	199	66482323	0.3887
gallbladder	M	TAF1	7700	305	60088956	0.6591
heart	M	TAF1	7700	355	35113905	1.3129
kidney	M	TAF1	7700	303	18261280	2.1548
liver	M	TAF1	7700	296	35036223	1.0971
lung	M	TAF1	7700	745	29340443	3.2976
lymphnode	M	TAF1	7700	576	22572450	3.314
pancreas	M	TAF1	7700	141	24483870	0.7479
placenta	M	TAF1	7700	997.99	62046128	2.0889
prostate	M	TAF1	7700	1384	77956213	2.3056
salivarygland	M	TAF1	7700	228	28839686	1.0267
skin	M	TAF1	7700	477	27012132	2.2933
smallintestine	M	TAF1	7700	1269	83247777	1.9796
spleen	M	TAF1	7700	1740	48581553	4.6514
stomach	M	TAF1	7700	1059	54300185	2.5328
testis	M	TAF1	7700	4546.13	246794636	2.3922
brain	M	TAF1L	6216	1	17585264	0.0091
placenta	M	TAF1L	6216	2	31295774	0.0102
testis	M	TAF1L	6216	906.8	246794636	0.5911
adipose	?	TAF7	2294	515	9810836	22.8827
adipose	F	TAF7	2294	2262	55176812	17.8707
adrenal	F	TAF7	2294	2107	60406908	15.2049
appendix	F	TAF7	2294	1354	36993670	15.955
bonemarrow	F	TAF7	2294	1961	64333375	13.2876
brain	F	TAF7	2294	1813	28466648	27.7631
colon	F	TAF7	2294	3828	81902160	20.3743
duodenum	F	TAF7	2294	413	18465663	9.7497
endometrium	F	TAF7	2294	1948	60359088	14.0686
esophagus	F	TAF7	2294	202	26838014	3.281
gallbladder	F	TAF7	2294	298	26533022	4.8959
heart	F	TAF7	2294	2063	92665771	9.7047
kidney	F	TAF7	2294	2041	53188179	16.7276
liver	F	TAF7	2294	767	30478994	10.9698
lung	F	TAF7	2294	2524	82811703	13.2863
lymphnode	F	TAF7	2294	2805	115770562	10.5618
ovary	F	TAF7	2294	4144	62346927	28.9741
pancreas	F	TAF7	2294	269	29031085	4.0392
placenta	F	TAF7	2294	2324	61951772	16.3526
salivarygland	F	TAF7	2294	971	48617505	8.7062
skin	F	TAF7	2294	589	61312525	4.1876
spleen	F	TAF7	2294	2566	53692806	20.8327
stomach	F	TAF7	2294	829	20097530	17.9811
thyroid	F	TAF7	2294	1912	130273124	6.3979
appendix	M	TAF7	2294	585	18309446	13.9279
bladder	M	TAF7	2294	579	54142377	4.6617
bonemarrow	M	TAF7	2294	2387	66949084	15.5422
brain	M	TAF7	2294	1856	41909019	19.3053
colon	M	TAF7	2294	2466	58393887	18.409
duodenum	M	TAF7	2294	395	17980571	9.5763
esophagus	M	TAF7	2294	360	66482323	2.3604
gallbladder	M	TAF7	2294	538	60088956	3.9029
heart	M	TAF7	2294	1370	35113905	17.0077
kidney	M	TAF7	2294	607	18261280	14.4898
liver	M	TAF7	2294	717	35036223	8.9208
lung	M	TAF7	2294	1158	29340443	17.2047
lymphnode	M	TAF7	2294	1110	22572450	21.4363
pancreas	M	TAF7	2294	204	24483870	3.632
placenta	M	TAF7	2294	2067	62046128	14.5221
prostate	M	TAF7	2294	2993	77956213	16.7364
salivarygland	M	TAF7	2294	589	28839686	8.9028
skin	M	TAF7	2294	521	27012132	8.4078
smallintestine	M	TAF7	2294	2477	83247777	12.9705
spleen	M	TAF7	2294	2408	48581553	21.6068
stomach	M	TAF7	2294	1675	54300185	13.4468
testis	M	TAF7	2294	13946	246794636	24.6331
adipose	F	TAF7L	2354	4	22155180	0.0766
appendix	F	TAF7L	2354	1	8731094	0.0486
bonemarrow	F	TAF7L	2354	1	17223283	0.0246
colon	F	TAF7L	2354	25	50173634	0.2116
duodenum	F	TAF7L	2354	1	9261605	0.0458
endometrium	F	TAF7L	2354	11	35445290	0.1318
gallbladder	F	TAF7L	2354	1	13212267	0.0321
heart	F	TAF7L	2354	2	28508279	0.0298
kidney	F	TAF7L	2354	9	53188179	0.0718
liver	F	TAF7L	2354	1	15108148	0.0281
lung	F	TAF7L	2354	8	52599882	0.0646
lymphnode	F	TAF7L	2354	1	13573897	0.0312
ovary	F	TAF7L	2354	3	30513466	0.0417
placenta	F	TAF7L	2354	7	61951772	0.0479
skin	F	TAF7L	2354	3	30688931	0.0415
spleen	F	TAF7L	2354	1	27044102	0.0157
stomach	F	TAF7L	2354	2	20097530	0.0422
bladder	M	TAF7L	2354	1	15939817	0.0266
bonemarrow	M	TAF7L	2354	3	49995917	0.0254
brain	M	TAF7L	2354	7	41909019	0.0709
colon	M	TAF7L	2354	2	26360292	0.0322
kidney	M	TAF7L	2354	2	18261280	0.0465
liver	M	TAF7L	2354	2	28907172	0.0293
lymphnode	M	TAF7L	2354	1	11229989	0.0378
placenta	M	TAF7L	2354	16	62046128	0.1095
prostate	M	TAF7L	2354	34	56299464	0.2565
skin	M	TAF7L	2354	11	27012132	0.1729
smallintestine	M	TAF7L	2354	2	21657028	0.0392
stomach	M	TAF7L	2354	1	15684423	0.027
testis	M	TAF7L	2354	4271	246794636	7.3516
adipose	?	TKTL1	2652	2	9810836	0.0768
adipose	F	TKTL1	2652	2	22155180	0.034
adrenal	F	TKTL1	2652	6	21075483	0.1073
appendix	F	TKTL1	2652	9	28262576	0.12
bonemarrow	F	TKTL1	2652	5	49577667	0.038
brain	F	TKTL1	2652	8	28466648	0.1059
colon	F	TKTL1	2652	8	74216867	0.0406
duodenum	F	TKTL1	2652	1	9204058	0.0409
endometrium	F	TKTL1	2652	1	8736265	0.0431
gallbladder	F	TKTL1	2652	3	13320755	0.0849
heart	F	TKTL1	2652	53	79502735	0.2513
kidney	F	TKTL1	2652	2	41023236	0.0183
liver	F	TKTL1	2652	2	30478994	0.0247
lung	F	TKTL1	2652	29	74050566	0.1476
lymphnode	F	TKTL1	2652	18	72329021	0.0938
placenta	F	TKTL1	2652	5	61951772	0.0304
salivarygland	F	TKTL1	2652	1	14271846	0.0264
skin	F	TKTL1	2652	2	14626055	0.0515
spleen	F	TKTL1	2652	46	53692806	0.323
stomach	F	TKTL1	2652	1	20097530	0.0187
appendix	M	TKTL1	2652	3	18309446	0.0617
bladder	M	TKTL1	2652	1	6335992	0.0595
bonemarrow	M	TKTL1	2652	48	66949084	0.2703
brain	M	TKTL1	2652	5	24323755	0.0775
colon	M	TKTL1	2652	3	41165300	0.0274
duodenum	M	TKTL1	2652	1	9015118	0.0418
esophagus	M	TKTL1	2652	1	17614218	0.0214
gallbladder	M	TKTL1	2652	2	14991273	0.0503
heart	M	TKTL1	2652	40	35113905	0.4295
liver	M	TKTL1	2652	1	6129051	0.0615
lung	M	TKTL1	2652	8	29340443	0.1028
lymphnode	M	TKTL1	2652	9	22572450	0.1503
placenta	M	TKTL1	2652	13	62046128	0.079
prostate	M	TKTL1	2652	4	47334950	0.0318
skin	M	TKTL1	2652	2	27012132	0.0279
smallintestine	M	TKTL1	2652	9	64278778	0.0527
spleen	M	TKTL1	2652	30	48581553	0.2328
stomach	M	TKTL1	2652	7	54300185	0.0486
testis	M	TKTL1	2652	27481	246794636	41.9878
adipose	F	TKTL2	2800	1	4105573	0.0869
adrenal	F	TKTL2	2800	2	21933397	0.0325
bonemarrow	F	TKTL2	2800	1	17223283	0.0207
colon	F	TKTL2	2800	1	31728526	0.0112
lymphnode	F	TKTL2	2800	4	21952387	0.065
placenta	F	TKTL2	2800	1	31687658	0.0112
spleen	F	TKTL2	2800	11	53692806	0.0731
bonemarrow	M	TKTL2	2800	7	33459277	0.0747
brain	M	TKTL2	2800	3	41909019	0.0255
gallbladder	M	TKTL2	2800	1	6672762	0.0535
lymphnode	M	TKTL2	2800	2	22572450	0.0316
placenta	M	TKTL2	2800	1	14649029	0.0243
spleen	M	TKTL2	2800	11	48581553	0.0808
testis	M	TKTL2	2800	11078	246794636	16.0312
adipose	?	TMEM185A	2840	93	9810836	3.3377
adipose	F	TMEM185A	2840	496	55176812	3.1652
adrenal	F	TMEM185A	2840	486	60406908	2.8329
appendix	F	TMEM185A	2840	194	36993670	1.8465
bonemarrow	F	TMEM185A	2840	155	64333375	0.8483
brain	F	TMEM185A	2840	277	28466648	3.4262
colon	F	TMEM185A	2840	518	81902160	2.2269
duodenum	F	TMEM185A	2840	72	18465663	1.3729
endometrium	F	TMEM185A	2840	396	60359088	2.3101
esophagus	F	TMEM185A	2840	68	26838014	0.8921
gallbladder	F	TMEM185A	2840	56	26533022	0.7431
heart	F	TMEM185A	2840	579	92665771	2.2
kidney	F	TMEM185A	2840	321	53188179	2.125
liver	F	TMEM185A	2840	100	30478994	1.1552
lung	F	TMEM185A	2840	421	82811703	1.79
lymphnode	F	TMEM185A	2840	366	115770562	1.1131
ovary	F	TMEM185A	2840	1238	62346927	6.9917
pancreas	F	TMEM185A	2840	44	29031085	0.5336
placenta	F	TMEM185A	2840	1153	61951772	6.5532
salivarygland	F	TMEM185A	2840	217	48617505	1.5716
skin	F	TMEM185A	2840	213	61312525	1.2232
spleen	F	TMEM185A	2840	706	53692806	4.6298
stomach	F	TMEM185A	2840	105	20097530	1.8396
thyroid	F	TMEM185A	2840	301	130273124	0.8135
appendix	M	TMEM185A	2840	65	18309446	1.25
bladder	M	TMEM185A	2840	165	54142377	1.073
bonemarrow	M	TMEM185A	2840	209	66949084	1.0992
brain	M	TMEM185A	2840	336	41909019	2.823
colon	M	TMEM185A	2840	290	58393887	1.7486
duodenum	M	TMEM185A	2840	60	17980571	1.1749
esophagus	M	TMEM185A	2840	83	66482323	0.4395
gallbladder	M	TMEM185A	2840	138	60088956	0.8086
heart	M	TMEM185A	2840	475	35113905	4.7631
kidney	M	TMEM185A	2840	132	18261280	2.5452
liver	M	TMEM185A	2840	66	35036223	0.6632
lung	M	TMEM185A	2840	218	29340443	2.6162
lymphnode	M	TMEM185A	2840	135	22572450	2.1058
pancreas	M	TMEM185A	2840	33	24483870	0.4745
placenta	M	TMEM185A	2840	884	62046128	5.0167
prostate	M	TMEM185A	2840	637	77956213	2.8772
salivarygland	M	TMEM185A	2840	134	28839686	1.636
skin	M	TMEM185A	2840	256	27012132	3.337
smallintestine	M	TMEM185A	2840	360	83247777	1.5226
spleen	M	TMEM185A	2840	665	48581553	4.8198
stomach	M	TMEM185A	2840	260	54300185	1.6859
testis	M	TMEM185A	2840	3629	246794636	5.1776
adipose	?	TMEM185B	5938	162	9810836	2.7807
adipose	F	TMEM185B	5938	861	55176812	2.6278
adrenal	F	TMEM185B	5938	482	60406908	1.3437
appendix	F	TMEM185B	5938	453	36993670	2.0621
bonemarrow	F	TMEM185B	5938	446	64333375	1.1675
brain	F	TMEM185B	5938	286	28466648	1.6919
colon	F	TMEM185B	5938	1296	81902160	2.6648
duodenum	F	TMEM185B	5938	139	18465663	1.2676
endometrium	F	TMEM185B	5938	514	60359088	1.4341
esophagus	F	TMEM185B	5938	84	26838014	0.527
gallbladder	F	TMEM185B	5938	149	26533022	0.9457
heart	F	TMEM185B	5938	432	92665771	0.785
kidney	F	TMEM185B	5938	571	53188179	1.8079
liver	F	TMEM185B	5938	164	30478994	0.9061
lung	F	TMEM185B	5938	964	82811703	1.9604
lymphnode	F	TMEM185B	5938	610	115770562	0.8873
ovary	F	TMEM185B	5938	506	62346927	1.3667
pancreas	F	TMEM185B	5938	110	29031085	0.6381
placenta	F	TMEM185B	5938	724	61951772	1.968
salivarygland	F	TMEM185B	5938	365	48617505	1.2643
skin	F	TMEM185B	5938	265	61312525	0.7278
spleen	F	TMEM185B	5938	718	53692806	2.2519
stomach	F	TMEM185B	5938	206	20097530	1.7261
thyroid	F	TMEM185B	5938	899	130273124	1.1621
appendix	M	TMEM185B	5938	243	18309446	2.235
bladder	M	TMEM185B	5938	249	54142377	0.7745
bonemarrow	M	TMEM185B	5938	337	66949084	0.8477
brain	M	TMEM185B	5938	502	41909019	2.0172
colon	M	TMEM185B	5938	697	58393887	2.0101
duodenum	M	TMEM185B	5938	151	17980571	1.4142
esophagus	M	TMEM185B	5938	158	66482323	0.4002
gallbladder	M	TMEM185B	5938	182	60088956	0.51
heart	M	TMEM185B	5938	350	35113905	1.6786
kidney	M	TMEM185B	5938	145	18261280	1.3372
liver	M	TMEM185B	5938	124	35036223	0.596
lung	M	TMEM185B	5938	393	29340443	2.2557
lymphnode	M	TMEM185B	5938	267	22572450	1.992
pancreas	M	TMEM185B	5938	121	24483870	0.8322
placenta	M	TMEM185B	5938	777	62046128	2.1089
prostate	M	TMEM185B	5938	1198	77956213	2.588
salivarygland	M	TMEM185B	5938	205	28839686	1.197
skin	M	TMEM185B	5938	272	27012132	1.6957
smallintestine	M	TMEM185B	5938	739	83247777	1.4949
spleen	M	TMEM185B	5938	735	48581553	2.5478
stomach	M	TMEM185B	5938	575	54300185	1.7833
testis	M	TMEM185B	5938	4225	246794636	2.883
adipose	?	UTP14A	2559	85.23	9810836	3.3948
adipose	F	UTP14A	2559	298.81	55176812	2.1162
adrenal	F	UTP14A	2559	220.74	60406908	1.4279
appendix	F	UTP14A	2559	275.3	36993670	2.908
bonemarrow	F	UTP14A	2559	264.39	64333375	1.6059
brain	F	UTP14A	2559	203.79	28466648	2.7975
colon	F	UTP14A	2559	827.96	81902160	3.9504
duodenum	F	UTP14A	2559	71.1	18465663	1.5046
endometrium	F	UTP14A	2559	316.81	60359088	2.051
esophagus	F	UTP14A	2559	32	26838014	0.4659
gallbladder	F	UTP14A	2559	60	26533022	0.8836
heart	F	UTP14A	2559	163.16	92665771	0.688
kidney	F	UTP14A	2559	227.39	53188179	1.6706
liver	F	UTP14A	2559	89.88	30478994	1.1523
lung	F	UTP14A	2559	318.98	82811703	1.5052
lymphnode	F	UTP14A	2559	512.65	115770562	1.7304
ovary	F	UTP14A	2559	510.24	62346927	3.198
pancreas	F	UTP14A	2559	67.36	29031085	0.9067
placenta	F	UTP14A	2559	365.47	61951772	2.3053
salivarygland	F	UTP14A	2559	159.48	48617505	1.2818
skin	F	UTP14A	2559	116.45	61312525	0.7421
spleen	F	UTP14A	2559	369.21	53692806	2.6871
stomach	F	UTP14A	2559	118.96	20097530	2.313
thyroid	F	UTP14A	2559	346.72	130273124	1.04
appendix	M	UTP14A	2559	147.8	18309446	3.1544
bladder	M	UTP14A	2559	132.19	54142377	0.954
bonemarrow	M	UTP14A	2559	269.82	66949084	1.5749
brain	M	UTP14A	2559	259.66	41909019	2.4211
colon	M	UTP14A	2559	416.69	58393887	2.7885
duodenum	M	UTP14A	2559	76.2	17980571	1.656
esophagus	M	UTP14A	2559	79	66482323	0.4643
gallbladder	M	UTP14A	2559	95	60088956	0.6178
heart	M	UTP14A	2559	101.37	35113905	1.1281
kidney	M	UTP14A	2559	76.88	18261280	1.6451
liver	M	UTP14A	2559	113.16	35036223	1.2621
lung	M	UTP14A	2559	188.74	29340443	2.5137
lymphnode	M	UTP14A	2559	224.86	22572450	3.8928
pancreas	M	UTP14A	2559	48	24483870	0.7661
placenta	M	UTP14A	2559	364.55	62046128	2.296
prostate	M	UTP14A	2559	362.24	77956213	1.8158
salivarygland	M	UTP14A	2559	97	28839686	1.3143
skin	M	UTP14A	2559	104.56	27012132	1.5126
smallintestine	M	UTP14A	2559	338.48	83247777	1.5888
spleen	M	UTP14A	2559	370.56	48581553	2.9806
stomach	M	UTP14A	2559	351.01	54300185	2.526
testis	M	UTP14A	2559	440.04	246794636	0.6967
adipose	?	UTP14C	5528	284.76	9810836	5.2505
adipose	F	UTP14C	5528	1120.17	55176812	3.6724
adrenal	F	UTP14C	5528	810.2	60406908	2.4262
appendix	F	UTP14C	5528	519.67	36993670	2.5411
bonemarrow	F	UTP14C	5528	212.59	64333375	0.5977
brain	F	UTP14C	5528	816.2	28466648	5.1867
colon	F	UTP14C	5528	2451.01	81902160	5.4135
duodenum	F	UTP14C	5528	184.88	18465663	1.8111
endometrium	F	UTP14C	5528	796.14	60359088	2.386
esophagus	F	UTP14C	5528	60	26838014	0.4044
gallbladder	F	UTP14C	5528	147	26533022	1.0022
heart	F	UTP14C	5528	521.83	92665771	1.0186
kidney	F	UTP14C	5528	1574.58	53188179	5.3552
liver	F	UTP14C	5528	516.1	30478994	3.0631
lung	F	UTP14C	5528	1087.97	82811703	2.3766
lymphnode	F	UTP14C	5528	740.32	115770562	1.1567
ovary	F	UTP14C	5528	1134.72	62346927	3.2923
pancreas	F	UTP14C	5528	119.63	29031085	0.7454
placenta	F	UTP14C	5528	1087.5	61951772	3.1754
salivarygland	F	UTP14C	5528	442.5	48617505	1.6464
skin	F	UTP14C	5528	173.54	61312525	0.512
spleen	F	UTP14C	5528	934.77	53692806	3.1493
stomach	F	UTP14C	5528	372.03	20097530	3.3486
thyroid	F	UTP14C	5528	1518.25	130273124	2.1082
appendix	M	UTP14C	5528	200.2	18309446	1.9779
bladder	M	UTP14C	5528	257.8	54142377	0.8613
bonemarrow	M	UTP14C	5528	323.16	66949084	0.8731
brain	M	UTP14C	5528	826.32	41909019	3.5667
colon	M	UTP14C	5528	1683.28	58393887	5.2145
duodenum	M	UTP14C	5528	213.79	17980571	2.1508
esophagus	M	UTP14C	5528	150	66482323	0.4081
gallbladder	M	UTP14C	5528	280	60088956	0.8429
heart	M	UTP14C	5528	434.61	35113905	2.2389
kidney	M	UTP14C	5528	442.11	18261280	4.3795
liver	M	UTP14C	5528	562.83	35036223	2.9059
lung	M	UTP14C	5528	569.25	29340443	3.5096
lymphnode	M	UTP14C	5528	292.12	22572450	2.341
pancreas	M	UTP14C	5528	108	24483870	0.7979
placenta	M	UTP14C	5528	1136.41	62046128	3.3132
prostate	M	UTP14C	5528	1560.7	77956213	3.6216
salivarygland	M	UTP14C	5528	325	28839686	2.0385
skin	M	UTP14C	5528	161.42	27012132	1.081
smallintestine	M	UTP14C	5528	1179.46	83247777	2.5629
spleen	M	UTP14C	5528	918.41	48581553	3.4197
stomach	M	UTP14C	5528	1169.96	54300185	3.8976
testis	M	UTP14C	5528	2993.88	246794636	2.1944
adipose	?	XIAP	8452	281	9810836	3.3887
adipose	F	XIAP	8452	1450	55176812	3.1092
adrenal	F	XIAP	8452	892	60406908	1.7471
appendix	F	XIAP	8452	791	36993670	2.5298
bonemarrow	F	XIAP	8452	556	64333375	1.0225
brain	F	XIAP	8452	745	28466648	3.0964
colon	F	XIAP	8452	3564	81902160	5.1485
duodenum	F	XIAP	8452	284	18465663	1.8196
endometrium	F	XIAP	8452	869	60359088	1.7034
esophagus	F	XIAP	8452	126	26838014	0.5554
gallbladder	F	XIAP	8452	217	26533022	0.9676
heart	F	XIAP	8452	589	92665771	0.752
kidney	F	XIAP	8452	2108	53188179	4.6891
liver	F	XIAP	8452	610	30478994	2.3679
lung	F	XIAP	8452	1347	82811703	1.9244
lymphnode	F	XIAP	8452	1057	115770562	1.0802
ovary	F	XIAP	8452	1118	62346927	2.1216
pancreas	F	XIAP	8452	129	29031085	0.5257
placenta	F	XIAP	8452	1141	61951772	2.179
salivarygland	F	XIAP	8452	418	48617505	1.0172
skin	F	XIAP	8452	387	61312525	0.7467
spleen	F	XIAP	8452	1432	53692806	3.1554
stomach	F	XIAP	8452	587	20097530	3.4556
thyroid	F	XIAP	8452	1906	130273124	1.731
appendix	M	XIAP	8452	351	18309446	2.2681
bladder	M	XIAP	8452	452	54142377	0.9877
bonemarrow	M	XIAP	8452	525	66949084	0.9278
brain	M	XIAP	8452	1381	41909019	3.8987
colon	M	XIAP	8452	3097	58393887	6.275
duodenum	M	XIAP	8452	337	17980571	2.2175
esophagus	M	XIAP	8452	292	66482323	0.5196
gallbladder	M	XIAP	8452	324	60088956	0.6379
heart	M	XIAP	8452	402	35113905	1.3545
kidney	M	XIAP	8452	523	18261280	3.3885
liver	M	XIAP	8452	634	35036223	2.1409
lung	M	XIAP	8452	762	29340443	3.0727
lymphnode	M	XIAP	8452	494	22572450	2.5893
pancreas	M	XIAP	8452	119	24483870	0.575
placenta	M	XIAP	8452	980	62046128	1.8687
prostate	M	XIAP	8452	1449	77956213	2.1991
salivarygland	M	XIAP	8452	313	28839686	1.284
skin	M	XIAP	8452	296	27012132	1.2965
smallintestine	M	XIAP	8452	1659	83247777	2.3578
spleen	M	XIAP	8452	1247	48581553	3.0369
stomach	M	XIAP	8452	1447	54300185	3.1528
testis	M	XIAP	8452	2919	246794636	1.3993
* Tissues with zero hits for a given gene are omitted.
